# Supplementary material for: Crystal structure of ethyl 4-(2-fluoro­phen­yl)-6-methyl-2-sulfanyl­idene-1,2,3,4-tetra­hydro­pyrimidine-5-carboxyl­ate
Source: Acta Crystallogr E Crystallogr Commun. 2015 Sep 12;71(Pt 10):o699–700. doi: 10.1107/S2056989015015145 (PMC4647406; doi:10.1107/S2056989015015145)
Supplement: Supplementary file 1 [file e-71-0o699-sup1.cif]

##############################################################################
#                                                                            #
# This CIF contains the data in a paper accepted for publication in          #
# Acta Crystallographica Section E. It conforms to the requirements of       #
# Notes for Authors for Acta Crystallographica Section E, and has been       #
# peer reviewed under the auspices of the IUCr Commission on Journals.       #
#                                                                            #
# Full details of the Crystallographic Information File format               #
# are given in the paper "The Crystallographic Information File (CIF):       #
# a New Standard Archive File for Crystallography" by S. R. Hall, F. H.      #
# Allen and I. D. Brown [Acta Cryst. (1991), A47, 655-685].                  #
#                                                                            #
# The current version of the core CIF dictionary is obtainable from          #
# ftp://ftp.iucr.org/pub/cif_core.dic.                                       #
#                                                                            #
# Software is freely available for graphical display of the structure(s)     #
# in this CIF. For information consult the CIF software page                 #
# http://www.iucr.org/resources/cif/software.                                #
#                                                                            #
# This file may be used for bona fide research purposes within the           #
# scientific community so long as proper attribution is given to the journal # 
# article from which it was obtained.                                        #
#                                                                            #
##############################################################################
data_global
_audit_creation_method     'PLATON <TABLE ACC> option'
_journal_date_recd_electronic     2015-08-08
_journal_date_accepted     2015-08-14
_journal_name_full     'Acta Crystallographica, Section E'
_journal_year     2015
_journal_volume     71
_journal_issue     10
_journal_page_first     o699
_journal_page_last     o700
_journal_paper_category     HO
_journal_paper_doi     10.1107/S2056989015015145
_journal_coeditor_code     LH5781
_publ_contact_author_name
;
Noor Shahina Begum
;
_publ_contact_author_address
;
 Department of Studies in Chemistry
 Central College Campus
 Bangalore University
 Bangalore,560001
 India
;
_publ_contact_author_email     'noorsb@rediffmail.com'
_publ_contact_author_fax     '(91) 80 2296 1331'
_publ_contact_author_phone     '(91) 80 2296 1344'
_publ_section_title
;\
Crystal structure of ethyl
4-(2-fluorophenyl)-6-methyl-2-sulfanylidene-1,2,3,4-tetrahydropyrimidine-5-\
carboxylate
;
loop_
    _publ_author_name
    _publ_author_address
    'Krishnamurthy, M. S.'
;
 Department of Studies in Chemistry,
 Central College Campus,
 Bangalore University,
 Bangalore 560 001,
 Karnataka
 India
;
    'Noor Shahina Begum'
;
 Department of Studies in Chemistry,
 Central College Campus,
 Bangalore University,
 Bangalore 560 001,
 Karnataka
 India
;
_publ_section_synopsis
;
Crystal structure Analysis of 4-(2-Fluoro-phenyl)-6-methyl-2-thioxo-1,2,3,4-
tetrahydro-pyrimidine-5-carboxylic acid ethyl ester is determined and
described.
;
data_I
_audit_creation_method     SHELXL-97
_database_code_depnum_ccdc_archive     'CCDC 1418668'
_chemical_name_systematic
;\
Ethyl
4-(2-fluorophenyl)-6-methyl-2-sulfanylidene-1,2,3,4-tetrahydropyrimidine-\
5-carboxylate
;
_chemical_name_common     ?
_chemical_formula_moiety     'C14 H15 F N2 O2 S'
_chemical_formula_sum     'C14 H15 F N2 O2 S'
_chemical_formula_weight     294.34
_chemical_melting_point     ?
_symmetry_cell_setting     triclinic
_symmetry_space_group_name_H-M     'P -1'
_symmetry_space_group_name_Hall     '-P 1'
loop_
    _symmetry_equiv_pos_as_xyz
    'x, y, z'
    '-x, -y, -z'
_cell_length_a     8.9298(6)
_cell_length_b     11.5870(8)
_cell_length_c     15.7459(11)
_cell_angle_alpha     100.940(2)
_cell_angle_beta     104.804(2)
_cell_angle_gamma     98.153(2)
_cell_volume     1515.11(18)
_cell_formula_units_Z     4
_cell_measurement_reflns_used     5328
_cell_measurement_theta_min     2.40
_cell_measurement_theta_max     25.00
_cell_measurement_temperature     100(2)
_exptl_crystal_description     'block'
_exptl_crystal_colour     'colourless'
_exptl_crystal_size_max     0.18
_exptl_crystal_size_mid     0.16
_exptl_crystal_size_min     0.16
_exptl_crystal_density_diffrn     1.290
_exptl_crystal_density_meas     ?
_exptl_crystal_density_method     'not measured'
_exptl_crystal_F_000     616
_exptl_absorpt_coefficient_mu     0.227
_exptl_absorpt_correction_type     multi-scan
_exptl_absorpt_process_details
;
(SADABS; Bruker, 1998)
;
_exptl_absorpt_correction_T_min     0.9604
_exptl_absorpt_correction_T_max     0.9647
_exptl_special_details
;
;
_diffrn_ambient_temperature     100(2)
_diffrn_radiation_type     MoK\a
_diffrn_radiation_wavelength     0.71073
_diffrn_radiation_source     'fine-focus sealed tube'
_diffrn_radiation_monochromator     graphite
_diffrn_measurement_device_type     'Bruker SMART APEX CCD'
_diffrn_measurement_method     '\w scans'
_diffrn_detector_area_resol_mean     ?
_diffrn_reflns_number     17808
_diffrn_reflns_av_R_equivalents     0.0385
_diffrn_reflns_av_sigmaI/netI     0.0526
_diffrn_reflns_theta_min     2.40
_diffrn_reflns_theta_max     25.00
_diffrn_reflns_theta_full     25.00
_diffrn_measured_fraction_theta_max     0.998
_diffrn_measured_fraction_theta_full     0.998
_diffrn_reflns_limit_h_min     -10
_diffrn_reflns_limit_h_max     10
_diffrn_reflns_limit_k_min     -13
_diffrn_reflns_limit_k_max     13
_diffrn_reflns_limit_l_min     -18
_diffrn_reflns_limit_l_max     18
_diffrn_standards_number     ?
_diffrn_standards_interval_count     ?
_diffrn_standards_interval_time     ?
_diffrn_standards_decay_%     ?
_refine_special_details
;
 Refinement of F^2^ against ALL reflections.  The weighted R-factor wR and
 goodness of fit S are based on F^2^, conventional R-factors R are based
 on F, with F set to zero for negative F^2^. The threshold expression of
 F^2^ > 2\s(F^2^) is used only for calculating R-factors(gt) etc. and is
 not relevant to the choice of reflections for refinement.  R-factors based
 on F^2^ are statistically about twice as large as those based on F, and R-
 factors based on ALL data will be even larger.
;
_reflns_number_total     5328
_reflns_number_gt     3389
_reflns_threshold_expression     I>2\s(I)
_refine_ls_structure_factor_coef     Fsqd
_refine_ls_matrix_type     full
_refine_ls_R_factor_all     0.1200
_refine_ls_R_factor_gt     0.0746
_refine_ls_wR_factor_gt     0.2087
_refine_ls_wR_factor_ref     0.2281
_refine_ls_goodness_of_fit_ref     0.982
_refine_ls_restrained_S_all     0.982
_refine_ls_number_reflns     5328
_refine_ls_number_parameters     365
_refine_ls_number_restraints     0
_refine_ls_hydrogen_treatment     constr
_refine_ls_weighting_scheme     calc
_refine_ls_weighting_details
         'calc w=1/[\s^2^(Fo^2^)+(0.1269P)^2^+1.4728P] where P=(Fo^2^+2Fc^2^)/3'
_atom_sites_solution_hydrogens     geom
_atom_sites_solution_primary     direct
_atom_sites_solution_secondary     difmap
_refine_ls_shift/su_max     0.001
_refine_ls_shift/su_mean     0.000
_refine_diff_density_max     1.038
_refine_diff_density_min     -0.355
_refine_ls_extinction_method     none
_refine_ls_extinction_coef     ?
loop_
    _atom_type_symbol
    _atom_type_description
    _atom_type_scat_dispersion_real
    _atom_type_scat_dispersion_imag
    _atom_type_scat_source
    'C' 'C' 0.0033 0.0016
                         'International Tables Vol C Tables 4.2.6.8 and 6.1.1.4'
    'H' 'H' 0.0000 0.0000
                         'International Tables Vol C Tables 4.2.6.8 and 6.1.1.4'
    'F' 'F' 0.0171 0.0103
                         'International Tables Vol C Tables 4.2.6.8 and 6.1.1.4'
    'N' 'N' 0.0061 0.0033
                         'International Tables Vol C Tables 4.2.6.8 and 6.1.1.4'
    'O' 'O' 0.0106 0.0060
                         'International Tables Vol C Tables 4.2.6.8 and 6.1.1.4'
    'S' 'S' 0.1246 0.1234
                         'International Tables Vol C Tables 4.2.6.8 and 6.1.1.4'
_computing_data_collection
;
SMART (Bruker, 1998)
;
_computing_cell_refinement
;
SMART (Bruker, 1998)
;
_computing_data_reduction
;
SAINT-Plus (Bruker, 1998)
;
_computing_structure_solution
;
SHELXS97 (Sheldrick, 2008)
;
_computing_structure_refinement
;
SHELXL97 (Sheldrick, 2008)
;
_computing_molecular_graphics
;
ORTEP-3 for Windows (Farrugia, 2012), CAMERON (Watkin <i>et al.</i>,
1996) and DIAMOND (Brandenburg & Berndt, 1999)
;
_computing_publication_material
;
WinGX (Farrugia, 2012)
;
loop_
    _atom_site_type_symbol
    _atom_site_label
    _atom_site_fract_x
    _atom_site_fract_y
    _atom_site_fract_z
    _atom_site_U_iso_or_equiv
    _atom_site_adp_type
    _atom_site_calc_flag
    _atom_site_refinement_flags
    _atom_site_occupancy
    _atom_site_symmetry_multiplicity
    _atom_site_disorder_assembly
    _atom_site_disorder_group
    S S1 0.86288(13) 0.90033(10) 0.07601(7) 0.0522(3) Uani d . 1 1 . .
    O O1 0.6733(4) 0.6314(3) -0.3693(2) 0.0743(10) Uani d . 1 1 . .
    O O2 0.4450(4) 0.6240(3) -0.33627(19) 0.0701(10) Uani d . 1 1 . .
    N N1 0.8792(4) 0.8058(3) -0.0880(2) 0.0489(9) Uani d . 1 1 . .
    H H1 0.9822 0.8229 -0.0631 0.059 Uiso calc R 1 1 . .
    N N2 0.6330(4) 0.7993(3) -0.0734(2) 0.0414(8) Uani d . 1 1 . .
    H H2 0.5717 0.8312 -0.0439 0.050 Uiso calc R 1 1 . .
    F F1 0.2317(4) 0.6093(4) -0.2084(3) 0.1226(14) Uani d . 1 1 . .
    C C1 0.9490(6) 0.7543(5) -0.2257(3) 0.0738(15) Uani d . 1 1 . .
    H H1A 0.9492 0.6715 -0.2544 0.111 Uiso calc R 1 1 . .
    H H1B 1.0519 0.7900 -0.1810 0.111 Uiso calc R 1 1 . .
    H H1C 0.9294 0.8010 -0.2717 0.111 Uiso calc R 1 1 . .
    C C2 0.7856(5) 0.8314(3) -0.0339(3) 0.0412(9) Uani d . 1 1 . .
    C C3 0.6001(5) 0.6538(4) -0.3149(3) 0.0499(10) Uani d . 1 1 . .
    C C4 0.5536(4) 0.7162(3) -0.1611(2) 0.0382(9) Uani d . 1 1 . .
    H H4 0.4611 0.7476 -0.1922 0.046 Uiso calc R 1 1 . .
    C C5 0.6672(5) 0.7122(3) -0.2183(3) 0.0415(9) Uani d . 1 1 . .
    C C6 0.8224(5) 0.7548(4) -0.1798(3) 0.0460(10) Uani d . 1 1 . .
    C C7 0.3610(7) 0.5580(6) -0.4281(3) 0.0891(19) Uani d . 1 1 . .
    H H7A 0.3593 0.6128 -0.4694 0.107 Uiso calc R 1 1 . .
    H H7B 0.4162 0.4939 -0.4471 0.107 Uiso calc R 1 1 . .
    C C8 0.2083(10) 0.5082(10) -0.4334(5) 0.172(5) Uani d . 1 1 . .
    H H8A 0.2091 0.4715 -0.3822 0.258 Uiso calc R 1 1 . .
    H H8B 0.1620 0.4467 -0.4901 0.258 Uiso calc R 1 1 . .
    H H8C 0.1453 0.5708 -0.4319 0.258 Uiso calc R 1 1 . .
    C C9 0.4933(5) 0.5941(4) -0.1489(3) 0.0455(10) Uani d . 1 1 . .
    C C10 0.5973(7) 0.5272(4) -0.1092(3) 0.0641(13) Uani d . 1 1 . .
    H H10 0.7080 0.5584 -0.0905 0.077 Uiso calc R 1 1 . .
    C C11 0.5406(10) 0.4154(5) -0.0968(4) 0.091(2) Uani d . 1 1 . .
    H H11 0.6121 0.3698 -0.0706 0.109 Uiso calc R 1 1 . .
    C C12 0.3822(15) 0.3718(6) -0.1225(5) 0.121(3) Uani d . 1 1 . .
    H H12 0.3439 0.2959 -0.1130 0.145 Uiso calc R 1 1 . .
    C C13 0.2769(9) 0.4347(7) -0.1617(5) 0.103(2) Uani d . 1 1 . .
    H H13 0.1664 0.4031 -0.1807 0.123 Uiso calc R 1 1 . .
    C C14 0.3357(6) 0.5445(5) -0.1726(3) 0.0669(13) Uani d . 1 1 . .
    S S1' 0.31495(13) 0.84530(11) -0.00790(7) 0.0544(4) Uani d . 1 1 . .
    O O1' 0.6197(5) 1.1437(4) 0.4307(3) 0.0940(13) Uani d . 1 1 . .
    O O2' 0.3597(4) 1.0906(3) 0.4089(2) 0.0683(9) Uani d . 1 1 . .
    N N1' 0.5140(4) 0.9516(3) 0.1541(2) 0.0490(9) Uani d . 1 1 . .
    H H1' 0.5889 0.9363 0.1291 0.059 Uiso calc R 1 1 . .
    N N2' 0.2541(4) 0.9254(3) 0.1455(2) 0.0463(8) Uani d . 1 1 . .
    H H2' 0.1559 0.9156 0.1118 0.056 Uiso calc R 1 1 . .
    F F1' 0.0344(4) 0.9094(4) 0.3206(3) 0.1074(12) Uani d . 1 1 . .
    C C1' 0.7322(5) 1.0702(5) 0.2784(3) 0.0692(14) Uani d . 1 1 . .
    H H1'1 0.7651 1.0866 0.3446 0.104 Uiso calc R 1 1 . .
    H H1'2 0.7528 1.1453 0.2595 0.104 Uiso calc R 1 1 . .
    H H1'3 0.7921 1.0141 0.2544 0.104 Uiso calc R 1 1 . .
    C C2' 0.3619(5) 0.9103(3) 0.1028(3) 0.0428(9) Uani d . 1 1 . .
    C C3' 0.4889(6) 1.0926(4) 0.3814(3) 0.0603(12) Uani d . 1 1 . .
    C C4' 0.2823(5) 0.9565(4) 0.2428(3) 0.0448(10) Uani d . 1 1 . .
    H H4' 0.2094 1.0105 0.2567 0.054 Uiso calc R 1 1 . .
    C C5' 0.4504(5) 1.0246(3) 0.2879(3) 0.0454(10) Uani d . 1 1 . .
    C C6' 0.5595(5) 1.0163(4) 0.2430(3) 0.0475(10) Uani d . 1 1 . .
    C C7' 0.3799(8) 1.1522(5) 0.5011(4) 0.0890(18) Uani d . 1 1 . .
    H H7'1 0.4179 1.2393 0.5096 0.107 Uiso calc R 1 1 . .
    H H7'2 0.4591 1.1219 0.5431 0.107 Uiso calc R 1 1 . .
    C C8' 0.2281(11) 1.1309(9) 0.5198(5) 0.144(3) Uani d . 1 1 . .
    H H8'1 0.1539 1.1693 0.4828 0.217 Uiso calc R 1 1 . .
    H H8'2 0.2423 1.1647 0.5839 0.217 Uiso calc R 1 1 . .
    H H8'3 0.1862 1.0443 0.5052 0.217 Uiso calc R 1 1 . .
    C C9' 0.2458(5) 0.8451(4) 0.2768(3) 0.0467(10) Uani d . 1 1 . .
    C C10' 0.3336(6) 0.7567(4) 0.2711(3) 0.0623(13) Uani d . 1 1 . .
    H H10' 0.4194 0.7666 0.2460 0.075 Uiso calc R 1 1 . .
    C C11' 0.2998(8) 0.6546(5) 0.3007(4) 0.0861(18) Uani d . 1 1 . .
    H H11' 0.3602 0.5939 0.2946 0.103 Uiso calc R 1 1 . .
    C C12' 0.1789(9) 0.6404(6) 0.3392(4) 0.091(2) Uani d . 1 1 . .
    H H12' 0.1561 0.5704 0.3604 0.109 Uiso calc R 1 1 . .
    C C13' 0.0928(8) 0.7260(7) 0.3468(4) 0.0926(19) Uani d . 1 1 . .
    H H13' 0.0103 0.7176 0.3745 0.111 Uiso calc R 1 1 . .
    C C14' 0.1248(6) 0.8256(5) 0.3142(3) 0.0675(13) Uani d . 1 1 . .
loop_
    _atom_site_aniso_label
    _atom_site_aniso_U_11
    _atom_site_aniso_U_22
    _atom_site_aniso_U_33
    _atom_site_aniso_U_12
    _atom_site_aniso_U_13
    _atom_site_aniso_U_23
    S1 0.0422(6) 0.0611(7) 0.0453(6) 0.0011(5) 0.0124(5) 0.0006(5)
    O1 0.076(2) 0.100(3) 0.0456(18) 0.012(2) 0.0265(18) 0.0051(17)
    O2 0.053(2) 0.103(3) 0.0393(17) -0.0082(18) 0.0078(14) 0.0048(16)
    N1 0.0334(18) 0.065(2) 0.044(2) 0.0023(16) 0.0144(15) 0.0047(17)
    N2 0.0351(18) 0.0450(18) 0.0419(18) 0.0053(15) 0.0147(15) 0.0024(15)
    F1 0.057(2) 0.161(4) 0.132(3) -0.004(2) 0.017(2) 0.025(3)
    C1 0.057(3) 0.099(4) 0.063(3) -0.001(3) 0.034(3) 0.003(3)
    C2 0.039(2) 0.037(2) 0.047(2) 0.0044(17) 0.0133(19) 0.0094(18)
    C3 0.057(3) 0.049(2) 0.045(2) 0.005(2) 0.016(2) 0.017(2)
    C4 0.034(2) 0.041(2) 0.039(2) 0.0074(17) 0.0101(17) 0.0083(17)
    C5 0.048(2) 0.040(2) 0.038(2) 0.0046(18) 0.0154(18) 0.0136(17)
    C6 0.047(2) 0.046(2) 0.046(2) 0.0057(19) 0.020(2) 0.0094(19)
    C7 0.076(4) 0.117(5) 0.044(3) -0.023(3) 0.001(3) 0.001(3)
    C8 0.102(6) 0.268(12) 0.072(5) -0.073(7) 0.008(4) -0.030(6)
    C9 0.052(2) 0.045(2) 0.037(2) 0.000(2) 0.0194(19) 0.0025(18)
    C10 0.097(4) 0.047(3) 0.059(3) 0.016(3) 0.037(3) 0.016(2)
    C11 0.158(7) 0.054(3) 0.086(4) 0.026(4) 0.068(4) 0.027(3)
    C12 0.216(10) 0.057(4) 0.095(5) -0.029(5) 0.098(6) 0.001(4)
    C13 0.107(5) 0.087(5) 0.096(5) -0.045(4) 0.051(4) -0.003(4)
    C14 0.055(3) 0.075(3) 0.063(3) -0.008(3) 0.022(3) 0.006(3)
    S1' 0.0444(6) 0.0736(8) 0.0449(6) 0.0117(5) 0.0137(5) 0.0122(5)
    O1' 0.076(3) 0.107(3) 0.067(2) -0.007(2) 0.008(2) -0.017(2)
    O2' 0.077(2) 0.071(2) 0.0534(19) 0.0092(18) 0.0289(17) -0.0019(16)
    N1' 0.0341(18) 0.062(2) 0.049(2) 0.0068(16) 0.0149(16) 0.0067(17)
    N2' 0.0359(18) 0.066(2) 0.0409(19) 0.0151(16) 0.0118(15) 0.0167(16)
    F1' 0.083(2) 0.135(3) 0.138(3) 0.034(2) 0.074(2) 0.047(2)
    C1' 0.042(3) 0.084(3) 0.070(3) -0.003(2) 0.014(2) 0.005(3)
    C2' 0.038(2) 0.045(2) 0.050(2) 0.0109(18) 0.0160(19) 0.0165(19)
    C3' 0.069(3) 0.050(3) 0.060(3) 0.010(2) 0.018(3) 0.011(2)
    C4' 0.041(2) 0.051(2) 0.046(2) 0.0133(19) 0.0185(19) 0.0086(19)
    C5' 0.048(2) 0.042(2) 0.045(2) 0.0080(19) 0.012(2) 0.0090(18)
    C6' 0.042(2) 0.046(2) 0.051(3) 0.0055(19) 0.012(2) 0.010(2)
    C7' 0.134(6) 0.077(4) 0.057(3) 0.021(4) 0.039(4) 0.004(3)
    C8' 0.153(7) 0.189(8) 0.105(6) 0.029(6) 0.092(6) -0.004(5)
    C9' 0.045(2) 0.052(2) 0.038(2) 0.003(2) 0.0100(19) 0.0067(19)
    C10' 0.082(3) 0.049(3) 0.057(3) 0.007(2) 0.025(3) 0.012(2)
    C11' 0.126(5) 0.054(3) 0.069(4) 0.016(3) 0.014(4) 0.013(3)
    C12' 0.121(5) 0.074(4) 0.065(4) -0.022(4) 0.022(4) 0.024(3)
    C13' 0.094(5) 0.102(5) 0.083(4) -0.014(4) 0.040(4) 0.031(4)
    C14' 0.061(3) 0.076(3) 0.064(3) 0.000(3) 0.027(3) 0.012(3)
_geom_special_details
;
 All s.u.'s (except the s.u. in the dihedral angle between two l.s. planes)
 are estimated using the full covariance matrix.  The cell s.u.'s are taken
 into account individually in the estimation of s.u.'s in distances, angles
 and torsion angles; correlations between s.u.'s in cell parameters are only
 used when they are defined by crystal symmetry.  An approximate (isotropic)
 treatment of cell s.u.'s is used for estimating s.u.'s involving l.s. planes.
;
loop_
    _geom_bond_atom_site_label_1
    _geom_bond_atom_site_label_2
    _geom_bond_site_symmetry_2
    _geom_bond_distance
    _geom_bond_publ_flag
    S1 C2 . 1.679(4) ?
    O1 C3 . 1.216(5) ?
    O2 C3 . 1.316(5) ?
    O2 C7 . 1.450(5) ?
    N1 C2 . 1.360(5) ?
    N1 C6 . 1.382(5) ?
    N1 H1 . 0.8800 ?
    N2 C2 . 1.311(5) ?
    N2 C4 . 1.463(5) ?
    N2 H2 . 0.8800 ?
    F1 C14 . 1.355(6) ?
    C1 C6 . 1.490(6) ?
    C1 H1A . 0.9800 ?
    C1 H1B . 0.9800 ?
    C1 H1C . 0.9800 ?
    C3 C5 . 1.469(6) ?
    C4 C9 . 1.506(5) ?
    C4 C5 . 1.518(5) ?
    C4 H4 . 1.0000 ?
    C5 C6 . 1.340(6) ?
    C7 C8 . 1.378(9) ?
    C7 H7A . 0.9900 ?
    C7 H7B . 0.9900 ?
    C8 H8A . 0.9800 ?
    C8 H8B . 0.9800 ?
    C8 H8C . 0.9800 ?
    C9 C14 . 1.368(6) ?
    C9 C10 . 1.394(6) ?
    C10 C11 . 1.391(7) ?
    C10 H10 . 0.9500 ?
    C11 C12 . 1.359(11) ?
    C11 H11 . 0.9500 ?
    C12 C13 . 1.366(11) ?
    C12 H12 . 0.9500 ?
    C13 C14 . 1.365(8) ?
    C13 H13 . 0.9500 ?
    S1' C2' . 1.679(4) ?
    O1' C3' . 1.218(6) ?
    O2' C3' . 1.330(6) ?
    O2' C7' . 1.443(6) ?
    N1' C2' . 1.354(5) ?
    N1' C6' . 1.383(5) ?
    N1' H1' . 0.8800 ?
    N2' C2' . 1.321(5) ?
    N2' C4' . 1.452(5) ?
    N2' H2' . 0.8800 ?
    F1' C14' . 1.354(6) ?
    C1' C6' . 1.496(6) ?
    C1' H1'1 . 0.9800 ?
    C1' H1'2 . 0.9800 ?
    C1' H1'3 . 0.9800 ?
    C3' C5' . 1.459(6) ?
    C4' C5' . 1.512(6) ?
    C4' C9' . 1.513(6) ?
    C4' H4' . 1.0000 ?
    C5' C6' . 1.346(6) ?
    C7' C8' . 1.456(9) ?
    C7' H7'1 . 0.9900 ?
    C7' H7'2 . 0.9900 ?
    C8' H8'1 . 0.9800 ?
    C8' H8'2 . 0.9800 ?
    C8' H8'3 . 0.9800 ?
    C9' C14' . 1.368(6) ?
    C9' C10' . 1.378(6) ?
    C10' C11' . 1.375(7) ?
    C10' H10' . 0.9500 ?
    C11' C12' . 1.371(9) ?
    C11' H11' . 0.9500 ?
    C12' C13' . 1.345(9) ?
    C12' H12' . 0.9500 ?
    C13' C14' . 1.373(8) ?
    C13' H13' . 0.9500 ?
loop_
    _geom_angle_atom_site_label_1
    _geom_angle_atom_site_label_2
    _geom_angle_atom_site_label_3
    _geom_angle_site_symmetry_1
    _geom_angle_site_symmetry_3
    _geom_angle
    _geom_angle_publ_flag
    C3 O2 C7 . . 117.6(4) ?
    C2 N1 C6 . . 124.0(3) ?
    C2 N1 H1 . . 118.0 ?
    C6 N1 H1 . . 118.0 ?
    C2 N2 C4 . . 127.1(3) ?
    C2 N2 H2 . . 116.5 ?
    C4 N2 H2 . . 116.5 ?
    C6 C1 H1A . . 109.5 ?
    C6 C1 H1B . . 109.5 ?
    H1A C1 H1B . . 109.5 ?
    C6 C1 H1C . . 109.5 ?
    H1A C1 H1C . . 109.5 ?
    H1B C1 H1C . . 109.5 ?
    N2 C2 N1 . . 115.6(3) ?
    N2 C2 S1 . . 122.9(3) ?
    N1 C2 S1 . . 121.5(3) ?
    O1 C3 O2 . . 122.7(4) ?
    O1 C3 C5 . . 126.7(4) ?
    O2 C3 C5 . . 110.6(4) ?
    N2 C4 C9 . . 110.5(3) ?
    N2 C4 C5 . . 108.9(3) ?
    C9 C4 C5 . . 112.3(3) ?
    N2 C4 H4 . . 108.3 ?
    C9 C4 H4 . . 108.3 ?
    C5 C4 H4 . . 108.3 ?
    C6 C5 C3 . . 122.6(4) ?
    C6 C5 C4 . . 120.3(3) ?
    C3 C5 C4 . . 117.0(3) ?
    C5 C6 N1 . . 120.0(4) ?
    C5 C6 C1 . . 126.9(4) ?
    N1 C6 C1 . . 113.1(4) ?
    C8 C7 O2 . . 110.1(5) ?
    C8 C7 H7A . . 109.6 ?
    O2 C7 H7A . . 109.6 ?
    C8 C7 H7B . . 109.6 ?
    O2 C7 H7B . . 109.6 ?
    H7A C7 H7B . . 108.2 ?
    C7 C8 H8A . . 109.5 ?
    C7 C8 H8B . . 109.5 ?
    H8A C8 H8B . . 109.5 ?
    C7 C8 H8C . . 109.5 ?
    H8A C8 H8C . . 109.5 ?
    H8B C8 H8C . . 109.5 ?
    C14 C9 C10 . . 116.4(4) ?
    C14 C9 C4 . . 122.6(4) ?
    C10 C9 C4 . . 120.9(4) ?
    C11 C10 C9 . . 120.6(6) ?
    C11 C10 H10 . . 119.7 ?
    C9 C10 H10 . . 119.7 ?
    C12 C11 C10 . . 119.6(7) ?
    C12 C11 H11 . . 120.2 ?
    C10 C11 H11 . . 120.2 ?
    C11 C12 C13 . . 121.3(6) ?
    C11 C12 H12 . . 119.3 ?
    C13 C12 H12 . . 119.3 ?
    C14 C13 C12 . . 117.8(7) ?
    C14 C13 H13 . . 121.1 ?
    C12 C13 H13 . . 121.1 ?
    F1 C14 C13 . . 118.1(6) ?
    F1 C14 C9 . . 117.7(4) ?
    C13 C14 C9 . . 124.2(6) ?
    C3' O2' C7' . . 117.2(4) ?
    C2' N1' C6' . . 124.3(3) ?
    C2' N1' H1' . . 117.8 ?
    C6' N1' H1' . . 117.8 ?
    C2' N2' C4' . . 126.1(3) ?
    C2' N2' H2' . . 117.0 ?
    C4' N2' H2' . . 117.0 ?
    C6' C1' H1'1 . . 109.5 ?
    C6' C1' H1'2 . . 109.5 ?
    H1'1 C1' H1'2 . . 109.5 ?
    C6' C1' H1'3 . . 109.5 ?
    H1'1 C1' H1'3 . . 109.5 ?
    H1'2 C1' H1'3 . . 109.5 ?
    N2' C2' N1' . . 115.6(4) ?
    N2' C2' S1' . . 122.6(3) ?
    N1' C2' S1' . . 121.8(3) ?
    O1' C3' O2' . . 122.5(5) ?
    O1' C3' C5' . . 126.7(5) ?
    O2' C3' C5' . . 110.8(4) ?
    N2' C4' C5' . . 109.6(3) ?
    N2' C4' C9' . . 110.5(3) ?
    C5' C4' C9' . . 112.3(3) ?
    N2' C4' H4' . . 108.1 ?
    C5' C4' H4' . . 108.1 ?
    C9' C4' H4' . . 108.1 ?
    C6' C5' C3' . . 122.6(4) ?
    C6' C5' C4' . . 119.7(4) ?
    C3' C5' C4' . . 117.7(4) ?
    C5' C6' N1' . . 119.4(4) ?
    C5' C6' C1' . . 127.2(4) ?
    N1' C6' C1' . . 113.4(4) ?
    O2' C7' C8' . . 108.5(6) ?
    O2' C7' H7'1 . . 110.0 ?
    C8' C7' H7'1 . . 110.0 ?
    O2' C7' H7'2 . . 110.0 ?
    C8' C7' H7'2 . . 110.0 ?
    H7'1 C7' H7'2 . . 108.4 ?
    C7' C8' H8'1 . . 109.5 ?
    C7' C8' H8'2 . . 109.5 ?
    H8'1 C8' H8'2 . . 109.5 ?
    C7' C8' H8'3 . . 109.5 ?
    H8'1 C8' H8'3 . . 109.5 ?
    H8'2 C8' H8'3 . . 109.5 ?
    C14' C9' C10' . . 116.2(4) ?
    C14' C9' C4' . . 122.6(4) ?
    C10' C9' C4' . . 121.2(4) ?
    C11' C10' C9' . . 121.6(5) ?
    C11' C10' H10' . . 119.2 ?
    C9' C10' H10' . . 119.2 ?
    C12' C11' C10' . . 119.9(6) ?
    C12' C11' H11' . . 120.1 ?
    C10' C11' H11' . . 120.1 ?
    C13' C12' C11' . . 119.8(5) ?
    C13' C12' H12' . . 120.1 ?
    C11' C12' H12' . . 120.1 ?
    C12' C13' C14' . . 119.5(6) ?
    C12' C13' H13' . . 120.2 ?
    C14' C13' H13' . . 120.2 ?
    F1' C14' C9' . . 118.4(4) ?
    F1' C14' C13' . . 118.6(5) ?
    C9' C14' C13' . . 123.0(6) ?
loop_
    _geom_torsion_atom_site_label_1
    _geom_torsion_atom_site_label_2
    _geom_torsion_atom_site_label_3
    _geom_torsion_atom_site_label_4
    _geom_torsion_site_symmetry_1
    _geom_torsion_site_symmetry_2
    _geom_torsion_site_symmetry_3
    _geom_torsion_site_symmetry_4
    _geom_torsion
    _geom_torsion_publ_flag
    C4 N2 C2 N1 . . . . 15.5(6) ?
    C4 N2 C2 S1 . . . . -164.9(3) ?
    C6 N1 C2 N2 . . . . 3.0(6) ?
    C6 N1 C2 S1 . . . . -176.6(3) ?
    C7 O2 C3 O1 . . . . 2.2(7) ?
    C7 O2 C3 C5 . . . . -176.0(4) ?
    C2 N2 C4 C9 . . . . 99.7(4) ?
    C2 N2 C4 C5 . . . . -24.1(5) ?
    O1 C3 C5 C6 . . . . 4.1(7) ?
    O2 C3 C5 C6 . . . . -177.8(4) ?
    O1 C3 C5 C4 . . . . -172.3(4) ?
    O2 C3 C5 C4 . . . . 5.9(5) ?
    N2 C4 C5 C6 . . . . 16.0(5) ?
    C9 C4 C5 C6 . . . . -106.7(4) ?
    N2 C4 C5 C3 . . . . -167.6(3) ?
    C9 C4 C5 C3 . . . . 69.7(4) ?
    C3 C5 C6 N1 . . . . -178.2(4) ?
    C4 C5 C6 N1 . . . . -2.0(6) ?
    C3 C5 C6 C1 . . . . 1.9(7) ?
    C4 C5 C6 C1 . . . . 178.1(4) ?
    C2 N1 C6 C5 . . . . -9.2(6) ?
    C2 N1 C6 C1 . . . . 170.7(4) ?
    C3 O2 C7 C8 . . . . 164.9(7) ?
    N2 C4 C9 C14 . . . . 114.6(4) ?
    C5 C4 C9 C14 . . . . -123.6(4) ?
    N2 C4 C9 C10 . . . . -63.1(5) ?
    C5 C4 C9 C10 . . . . 58.8(5) ?
    C14 C9 C10 C11 . . . . 1.1(6) ?
    C4 C9 C10 C11 . . . . 179.0(4) ?
    C9 C10 C11 C12 . . . . -0.9(8) ?
    C10 C11 C12 C13 . . . . 1.0(10) ?
    C11 C12 C13 C14 . . . . -1.4(10) ?
    C12 C13 C14 F1 . . . . -177.6(6) ?
    C12 C13 C14 C9 . . . . 1.7(9) ?
    C10 C9 C14 F1 . . . . 177.8(4) ?
    C4 C9 C14 F1 . . . . 0.0(6) ?
    C10 C9 C14 C13 . . . . -1.6(7) ?
    C4 C9 C14 C13 . . . . -179.3(5) ?
    C4' N2' C2' N1' . . . . -14.4(6) ?
    C4' N2' C2' S1' . . . . 166.1(3) ?
    C6' N1' C2' N2' . . . . -6.2(6) ?
    C6' N1' C2' S1' . . . . 173.3(3) ?
    C7' O2' C3' O1' . . . . -0.1(7) ?
    C7' O2' C3' C5' . . . . 178.7(4) ?
    C2' N2' C4' C5' . . . . 26.5(5) ?
    C2' N2' C4' C9' . . . . -97.8(4) ?
    O1' C3' C5' C6' . . . . -3.7(7) ?
    O2' C3' C5' C6' . . . . 177.5(4) ?
    O1' C3' C5' C4' . . . . 173.1(5) ?
    O2' C3' C5' C4' . . . . -5.6(5) ?
    N2' C4' C5' C6' . . . . -20.0(5) ?
    C9' C4' C5' C6' . . . . 103.1(4) ?
    N2' C4' C5' C3' . . . . 163.0(3) ?
    C9' C4' C5' C3' . . . . -73.8(5) ?
    C3' C5' C6' N1' . . . . -179.1(4) ?
    C4' C5' C6' N1' . . . . 4.1(6) ?
    C3' C5' C6' C1' . . . . 1.1(7) ?
    C4' C5' C6' C1' . . . . -175.7(4) ?
    C2' N1' C6' C5' . . . . 10.9(6) ?
    C2' N1' C6' C1' . . . . -169.3(4) ?
    C3' O2' C7' C8' . . . . -175.2(5) ?
    N2' C4' C9' C14' . . . . -114.4(4) ?
    C5' C4' C9' C14' . . . . 123.0(4) ?
    N2' C4' C9' C10' . . . . 65.2(5) ?
    C5' C4' C9' C10' . . . . -57.5(5) ?
    C14' C9' C10' C11' . . . . 0.5(7) ?
    C4' C9' C10' C11' . . . . -179.1(4) ?
    C9' C10' C11' C12' . . . . -1.7(8) ?
    C10' C11' C12' C13' . . . . 0.7(9) ?
    C11' C12' C13' C14' . . . . 1.4(9) ?
    C10' C9' C14' F1' . . . . -179.5(4) ?
    C4' C9' C14' F1' . . . . 0.1(7) ?
    C10' C9' C14' C13' . . . . 1.7(7) ?
    C4' C9' C14' C13' . . . . -178.7(5) ?
    C12' C13' C14' F1' . . . . 178.5(5) ?
    C12' C13' C14' C9' . . . . -2.7(9) ?
loop_
    _geom_hbond_atom_site_label_D
    _geom_hbond_atom_site_label_H
    _geom_hbond_atom_site_label_A
    _geom_hbond_site_symmetry_A
    _geom_hbond_distance_DH
    _geom_hbond_distance_HA
    _geom_hbond_distance_DA
    _geom_hbond_angle_DHA
    N1 H1 S1' 1_655 0.88 2.83 3.703(4) 170
    N1' H1' S1 1_555 0.88 2.84 3.711(4) 171
    N2 H2 S1' 1_555 0.88 2.52 3.337(4) 155
    N2' H2' S1 1_455 0.88 2.50 3.335(5) 158
    C1' H1'1 O1' 1_555 0.98 2.14 2.861(6) 129
