# Supplementary material for: Crystal structure of ethyl 4-(2-fluoro­phen­yl)-6-methyl-2-sulfanyl­idene-1,2,3,4-tetra­hydro­pyrimidine-5-carboxyl­ate
Source: Acta Crystallogr E Crystallogr Commun. 2015 Sep 12;71(Pt 10):o699–700. doi: 10.1107/S2056989015015145 (PMC4647406; doi:10.1107/S2056989015015145)
Supplement: Supplementary file 2 [file e-71-0o699-Isup2.hkl]

#
# h,k,l, Fc-squared, Fo-squared, sigma(Fo-squared) and status flag
#
data_I
_shelx_title ' 29juld_0m in P -1'
_shelx_refln_list_code          4
_shelx_F_calc_maximum      230.80
_exptl_crystal_F_000       616.00
_reflns_d_resolution_high  0.8409
 
loop_
 _symmetry_equiv_pos_as_xyz
 'x, y, z'
 '-x, -y, -z'
 
_cell_length_a     8.9298
_cell_length_b    11.5870
_cell_length_c    15.7459
_cell_angle_alpha 100.940
_cell_angle_beta  104.804
_cell_angle_gamma  98.153
 
_shelx_F_squared_multiplier     1.000
 
loop_
 _refln_index_h
 _refln_index_k
 _refln_index_l
 _refln_F_squared_calc
 _refln_F_squared_meas
 _refln_F_squared_sigma
 _refln_observed_status
   2   0   0     2742.71     2274.71     25.94 o
   3   0   0      363.37      609.46      8.25 o
   4   0   0      298.82      193.73      4.86 o
   5   0   0      160.57      128.25      4.77 o
   6   0   0      152.85      152.51      6.78 o
   7   0   0        2.12        8.36      5.37 o
   8   0   0       40.21       51.91      6.72 o
   9   0   0       44.36       49.33      8.04 o
  10   0   0       38.85       22.99     10.66 o
 -10   1   0       14.70       18.18     10.00 o
  -9   1   0        8.97       27.26      9.11 o
  -8   1   0       99.34       94.19      7.47 o
  -7   1   0       57.86       44.40      8.68 o
  -6   1   0       76.73       72.42      6.01 o
  -5   1   0     1019.57     1162.34     26.28 o
  -4   1   0      438.60      551.98      8.18 o
  -3   1   0      834.79      543.23      7.53 o
  -2   1   0      255.03      109.41      2.60 o
   1   1   0      713.11      276.71      3.77 o
   2   1   0       98.21      229.19      3.69 o
   3   1   0     1415.65     1707.54     20.33 o
   4   1   0      390.01      382.46      6.36 o
   5   1   0        2.00        3.07      2.64 o
   6   1   0        0.05        6.74      3.84 o
   7   1   0      120.13      106.56      8.31 o
   8   1   0       50.64       53.27      6.68 o
   9   1   0       34.52       37.50      8.13 o
 -10   2   0        1.82        0.00     10.80 o
  -9   2   0       17.36       25.73      7.86 o
  -8   2   0        0.86       10.94      6.99 o
  -7   2   0        0.31        0.00      4.35 o
  -6   2   0       51.50       53.19      6.10 o
  -5   2   0       59.39       39.53      2.89 o
  -4   2   0      518.78      351.20      6.05 o
  -3   2   0       16.94       81.82      3.94 o
  -2   2   0     3089.83     4320.47     48.48 o
  -1   2   0     2301.81     2075.45     43.65 o
   0   2   0      223.94      415.48      5.92 o
   1   2   0     1930.41     1351.11     14.62 o
   2   2   0     2235.86     2230.83     28.31 o
   3   2   0     1616.87     1895.38     22.48 o
   4   2   0     4950.91     5392.89    115.93 o
   5   2   0       42.29       67.14      4.26 o
   6   2   0        0.24        0.00      4.23 o
   7   2   0       29.67       33.86      5.77 o
   8   2   0      143.96      138.77     10.25 o
   9   2   0      127.90      116.86     15.79 o
 -10   3   0        0.02        4.56     12.53 o
  -9   3   0        4.13        0.00      8.47 o
  -8   3   0       24.10       24.16      6.23 o
  -7   3   0        0.27        3.91      4.63 o
  -6   3   0      463.71      485.51     10.93 o
  -5   3   0      647.45      654.29     11.11 o
  -4   3   0      492.61      467.42      7.00 o
  -3   3   0       18.09       58.15      2.28 o
  -2   3   0     3157.80     2983.54     31.59 o
  -1   3   0     4787.64     5253.12     47.85 o
   0   3   0     1166.42     1469.74     15.94 o
   1   3   0       30.25        8.59      0.99 o
   2   3   0      253.19      279.43      4.22 o
   3   3   0      906.33      733.00     12.11 o
   4   3   0      632.01      633.58     11.07 o
   5   3   0      406.06      356.84      8.42 o
   6   3   0       21.10       24.01      4.38 o
   7   3   0       57.78       38.94      8.85 o
   8   3   0       73.89       58.01      6.87 o
   9   3   0        7.37        8.31     15.93 o
 -10   4   0       19.11       20.92     10.36 o
  -9   4   0        4.02        8.54      7.48 o
  -8   4   0      227.32      228.32     10.57 o
  -7   4   0      149.56      138.02      8.07 o
  -6   4   0      448.29      389.61     10.58 o
  -5   4   0      130.93      132.89      5.62 o
  -4   4   0        3.13        3.74      2.04 o
  -3   4   0      131.40      215.96      4.42 o
  -2   4   0       53.22       65.71      2.20 o
  -1   4   0      303.87      279.59      3.98 o
   0   4   0     5606.24     5765.80     55.94 o
   1   4   0      188.67      240.65      3.99 o
   2   4   0     1956.62     2083.72     23.03 o
   3   4   0      569.30      738.58     24.67 o
   4   4   0       91.94       74.78      4.53 o
   5   4   0      330.12      308.81      7.57 o
   6   4   0       10.36       12.46      4.00 o
   7   4   0      173.02      191.86     10.50 o
   8   4   0       13.05       17.15     11.58 o
   9   4   0        1.55        0.00     21.74 o
 -10   5   0       39.99       56.04     12.19 o
  -9   5   0        0.05        1.80     10.62 o
  -8   5   0       60.27       85.18      7.62 o
  -7   5   0       54.55       34.72      5.57 o
  -6   5   0      175.32      209.88      9.56 o
  -5   5   0        0.28        4.52      2.85 o
  -4   5   0       30.76       35.00      2.88 o
  -3   5   0       75.31      112.34      3.14 o
  -2   5   0       19.15       29.63      2.19 o
  -1   5   0      176.29      165.98      3.41 o
   0   5   0        1.22        3.53      1.53 o
   1   5   0      575.23      726.66     10.68 o
   2   5   0        0.75        2.37      1.86 o
   3   5   0       26.99       35.71      2.80 o
   4   5   0      187.36      191.69      7.05 o
   5   5   0        1.54        8.04      4.16 o
   6   5   0        8.62        9.90     19.22 o
   7   5   0      140.82      171.47     22.50 o
   8   5   0       17.08       23.91     13.68 o
  -9   6   0       35.15       29.47      8.51 o
  -8   6   0      238.47      213.11     11.69 o
  -7   6   0       33.48       40.43      6.01 o
  -6   6   0        3.03        9.83      4.51 o
  -5   6   0       37.73       27.81      3.77 o
  -4   6   0       66.20       57.46      3.31 o
  -3   6   0      416.81      454.85      7.53 o
  -2   6   0      561.49      542.04      7.55 o
  -1   6   0      188.25      235.56      5.31 o
   0   6   0      268.44      326.09      6.55 o
   1   6   0        9.42        5.93      1.96 o
   2   6   0        0.04        0.17      2.17 o
   3   6   0        2.23        0.00      2.77 o
   4   6   0      192.36      223.95      6.33 o
   5   6   0      227.14      237.36     21.49 o
   6   6   0      199.75      210.41     25.28 o
   7   6   0        0.23       16.79     11.43 o
   8   6   0        7.12       15.24     14.81 o
  -9   7   0       72.30       74.07      9.73 o
  -8   7   0      323.05      321.90     13.17 o
  -7   7   0        4.73        4.51      6.86 o
  -6   7   0      181.41      163.02      8.33 o
  -5   7   0       88.09       82.70      4.70 o
  -4   7   0       18.41       22.46      3.37 o
  -3   7   0       72.52       73.19      4.10 o
  -2   7   0      124.50      147.32      4.63 o
  -1   7   0      294.01      249.22      5.99 o
   0   7   0       31.16       18.08      2.63 o
   1   7   0        4.77        4.97      2.40 o
   2   7   0       94.14       88.77      5.18 o
   3   7   0        2.73        7.37      2.94 o
   4   7   0      153.20      175.08     12.14 o
   5   7   0      244.56      249.22     17.19 o
   6   7   0       40.80       54.81     11.94 o
   7   7   0        4.96       12.91     19.22 o
  -9   8   0        6.18        2.80      9.42 o
  -8   8   0      145.87      177.02     18.84 o
  -7   8   0       35.07       24.04      6.96 o
  -6   8   0      113.12      109.60      7.86 o
  -5   8   0      237.36      215.33      7.81 o
  -4   8   0       42.97       41.36      5.62 o
  -3   8   0       97.45       98.23      5.93 o
  -2   8   0        6.03        7.36      4.24 o
  -1   8   0      242.61      242.07      7.62 o
   0   8   0        5.91        5.92      3.09 o
   1   8   0      145.66      171.37      9.00 o
   2   8   0       42.27       36.49      4.15 o
   3   8   0       13.41       14.21      4.35 o
   4   8   0        4.73        7.62      7.99 o
   5   8   0        0.91        0.00     13.73 o
   6   8   0       19.43        6.65     11.97 o
  -8   9   0       25.92       32.43     13.10 o
  -7   9   0        0.13        0.00      7.88 o
  -6   9   0       70.29       58.62     11.08 o
  -5   9   0      219.53      224.76     11.07 o
  -4   9   0      371.72      316.97     10.15 o
  -3   9   0        1.11        1.79      4.45 o
  -2   9   0       31.59       34.16      3.93 o
  -1   9   0        5.33        8.45      4.02 o
   0   9   0       61.49       60.92      5.31 o
   1   9   0      246.26      239.86      7.99 o
   2   9   0        8.78       11.91      5.36 o
   3   9   0        3.68       11.36      6.12 o
   4   9   0       24.93       28.66     10.30 o
   5   9   0       13.87       11.70     12.14 o
   6   9   0        7.98       12.02     13.74 o
  -8  10   0       62.55       31.20     16.94 o
  -7  10   0        4.03       16.89      9.37 o
  -6  10   0        0.55        2.58      7.95 o
  -5  10   0        4.86       14.25      7.14 o
  -4  10   0       18.94       19.06      6.50 o
  -3  10   0      229.79      231.58     11.06 o
  -2  10   0      342.03      302.03      8.75 o
  -1  10   0        6.48        4.74      4.80 o
   0  10   0        6.42        4.59      5.32 o
   1  10   0       10.66       11.88      6.06 o
   2  10   0       17.79       28.81      6.66 o
   3  10   0       30.95       23.09     10.35 o
   4  10   0       55.74       57.94     12.74 o
   5  10   0        6.16        0.00     13.23 o
  -7  11   0        1.73       10.06     14.29 o
  -6  11   0       35.29       50.06     11.09 o
  -5  11   0        0.73        7.59      8.30 o
  -4  11   0        4.94        1.55      7.50 o
  -3  11   0        0.45        0.00      6.75 o
  -2  11   0       57.39       65.03      6.02 o
  -1  11   0      169.22      174.34      9.98 o
   0  11   0      123.41      133.95      9.16 o
   1  11   0       67.68       73.04      8.73 o
   2  11   0       10.86        8.17      9.67 o
   3  11   0        4.99        1.40     14.16 o
   4  11   0      134.19      166.36     17.35 o
  -6  12   0        8.07        0.00     14.41 o
  -5  12   0        0.69        0.00     12.87 o
  -4  12   0        5.33        0.00     10.55 o
  -3  12   0        3.92        1.46      9.65 o
  -2  12   0        9.71        6.19      6.33 o
  -1  12   0       67.49       67.44      8.32 o
   0  12   0       33.83       48.25      8.40 o
   1  12   0       23.30       31.07      9.40 o
   2  12   0        3.69        6.07     18.20 o
  -4  13   0        4.48       15.14     11.63 o
  -3  13   0        4.28        0.00     10.66 o
  -2  13   0        5.98        5.62      8.20 o
  -1  13   0        0.75        6.37      7.98 o
   0  13   0        0.99        0.00     15.62 o
  -1 -13   1       13.99       17.78     19.72 o
   0 -13   1        1.96        3.03      9.94 o
   1 -13   1        0.00       10.72      7.69 o
   2 -13   1        6.40        0.00      7.45 o
   3 -13   1        0.92        0.00      8.53 o
   4 -13   1       15.07       15.35     10.18 o
  -3 -12   1        1.22        0.00     13.65 o
  -2 -12   1       12.36       16.69     18.71 o
  -1 -12   1       33.35       36.72      9.42 o
   0 -12   1       10.72        0.01     10.58 o
   1 -12   1        0.03        0.00      6.24 o
   2 -12   1        2.25        0.00      7.17 o
   3 -12   1        0.81        0.00      7.23 o
   4 -12   1       36.75       17.86      9.17 o
   5 -12   1        5.33        8.92      9.67 o
   6 -12   1       52.03       80.40     23.26 o
  -4 -11   1       20.17       41.67     14.29 o
  -3 -11   1        2.33        0.00     13.19 o
  -2 -11   1        0.00        8.60     11.68 o
  -1 -11   1       63.18       60.41     18.20 o
   0 -11   1      112.35       98.89      7.70 o
   1 -11   1        1.75        0.00      5.17 o
   2 -11   1       38.07       24.08      5.32 o
   3 -11   1       11.44        0.00      8.47 o
   4 -11   1        0.99        0.13      9.62 o
   5 -11   1        5.66        6.91      8.33 o
   6 -11   1       71.72       91.64     10.41 o
   7 -11   1        1.64        4.01     10.44 o
  -5 -10   1       24.28       37.51     13.60 o
  -4 -10   1      136.65      133.22     13.89 o
  -3 -10   1        5.73        0.00      9.28 o
  -2 -10   1        1.96       13.14      8.82 o
  -1 -10   1        0.57        0.00      5.61 o
   0 -10   1       24.90       23.55      5.39 o
   1 -10   1      128.30      113.06      8.61 o
   2 -10   1       53.78       51.67      4.91 o
   3 -10   1      285.70      293.01     20.93 o
   4 -10   1       19.44       20.47      6.47 o
   5 -10   1        4.30        2.20      7.20 o
   6 -10   1       36.24       46.21      7.86 o
   7 -10   1        0.24        0.00      8.46 o
   8 -10   1      129.65      114.70     13.94 o
  -6  -9   1       14.28       10.37     13.10 o
  -5  -9   1        0.55        0.00     11.02 o
  -4  -9   1       51.13       54.61     14.66 o
  -3  -9   1       27.14       16.89      8.20 o
  -2  -9   1       30.86       43.41      4.93 o
  -1  -9   1       86.50      100.65      6.38 o
   0  -9   1        1.30        0.64      4.10 o
   1  -9   1      109.26       91.95      6.30 o
   2  -9   1       48.45       37.57      4.75 o
   3  -9   1       83.14       84.71      6.62 o
   4  -9   1      314.41      279.42      9.66 o
   5  -9   1      197.60      166.73      9.09 o
   6  -9   1       15.03       18.31      6.39 o
   7  -9   1       12.79        9.93      9.80 o
   8  -9   1        2.42        0.00      9.13 o
  -7  -8   1       73.48       75.26     15.54 o
  -6  -8   1        0.86       12.20     11.38 o
  -5  -8   1       41.61       45.34     11.60 o
  -4  -8   1       17.14        8.68      8.35 o
  -3  -8   1       52.43       53.71      9.20 o
  -2  -8   1       57.32       63.00      4.58 o
  -1  -8   1      183.32      148.66      8.75 o
   0  -8   1       27.99       24.29      3.41 o
   1  -8   1        2.02        4.81      2.88 o
   2  -8   1        0.04        4.73      2.86 o
   3  -8   1        9.34       17.36      4.10 o
   4  -8   1       94.06      108.34      6.31 o
   5  -8   1       97.42      107.90      6.90 o
   6  -8   1       98.12      119.39      8.40 o
   7  -8   1        5.59        5.54      8.92 o
   8  -8   1       78.82       81.24      9.27 o
   9  -8   1       44.03       39.67     10.30 o
  -7  -7   1       55.26       80.11     14.65 o
  -6  -7   1       56.33       37.93     14.66 o
  -5  -7   1        2.89        0.00      9.10 o
  -4  -7   1       32.30       25.26      7.32 o
  -3  -7   1      172.26      161.33     10.15 o
  -2  -7   1      220.95      232.79      6.37 o
  -1  -7   1      232.52      227.64      8.10 o
   0  -7   1       47.21       62.86      3.50 o
   1  -7   1        5.94        7.66      2.65 o
   2  -7   1      234.19      235.84      5.31 o
   3  -7   1      180.43      214.38      6.99 o
   4  -7   1        3.47        5.49      3.04 o
   5  -7   1        6.69       12.16      6.36 o
   6  -7   1      394.80      420.29     11.81 o
   7  -7   1        2.02        1.29      5.87 o
   8  -7   1      172.03      153.18     10.87 o
   9  -7   1       76.79       46.48      9.75 o
  -8  -6   1        0.14       14.53     14.45 o
  -7  -6   1       99.08      130.37     13.93 o
  -6  -6   1      171.14      198.13     28.82 o
  -5  -6   1        0.12        0.93      6.41 o
  -4  -6   1        3.40        1.75      5.46 o
  -3  -6   1        8.45        6.82      4.37 o
  -2  -6   1      235.38      213.43      5.55 o
  -1  -6   1      179.47      156.25      5.20 o
   0  -6   1       14.54       45.31      2.56 o
   1  -6   1       44.80       46.73      2.54 o
   2  -6   1      191.48      171.62      5.04 o
   3  -6   1      260.04      271.82      5.71 o
   4  -6   1      202.37      195.10      7.63 o
   5  -6   1        0.03        0.00      3.45 o
   6  -6   1       65.11       65.90      5.69 o
   7  -6   1       58.99       56.35      6.57 o
   8  -6   1      125.99      129.75     14.83 o
   9  -6   1       10.51       15.68      8.78 o
  -8  -5   1        0.15       26.30     17.19 o
  -7  -5   1      367.76      347.25     22.09 o
  -6  -5   1        2.95        1.95      8.60 o
  -5  -5   1        4.15       20.23      6.08 o
  -4  -5   1       36.22       31.38      5.33 o
  -3  -5   1        0.58        3.36      4.10 o
  -2  -5   1     1068.60     1123.57     13.99 o
  -1  -5   1      383.14      318.63      5.05 o
   0  -5   1      302.48      415.51      5.94 o
   1  -5   1      241.29      301.75      4.82 o
   2  -5   1      944.63     1074.99     15.05 o
   3  -5   1        3.38        4.04      1.86 o
   4  -5   1      628.82      574.21      9.27 o
   5  -5   1      176.59      169.36      6.02 o
   6  -5   1        4.69        8.38      4.27 o
   7  -5   1       15.70        6.34      5.26 o
   8  -5   1       41.16       47.23      7.02 o
   9  -5   1       16.62       28.24      8.71 o
  -9  -4   1        9.09       25.03     14.68 o
  -8  -4   1       55.60       44.45     27.05 o
  -7  -4   1       58.14       72.37     10.81 o
  -6  -4   1        2.84        0.00      9.61 o
  -5  -4   1      178.47      162.36     10.35 o
  -4  -4   1       75.87      114.07     12.14 o
  -3  -4   1      338.60      329.30     11.07 o
  -2  -4   1       47.44       53.12      2.93 o
  -1  -4   1      137.64      148.79      2.67 o
   0  -4   1      228.87      181.75      3.03 o
   1  -4   1     4165.42     4577.77     44.67 o
   2  -4   1      384.30      526.46      6.47 o
   3  -4   1       41.22       44.15      2.48 o
   4  -4   1      212.31      206.57      6.95 o
   5  -4   1      311.73      299.47      7.98 o
   6  -4   1      408.35      390.98     11.55 o
   7  -4   1       55.22       60.58      6.15 o
   8  -4   1        8.19        0.00      6.04 o
   9  -4   1        7.11        0.00      9.34 o
  10  -4   1        2.18        0.00     13.94 o
  -9  -3   1       42.01       37.90     15.42 o
  -8  -3   1        1.88        0.00     15.93 o
  -7  -3   1       17.78       21.32      4.54 o
  -6  -3   1       23.85       26.36      3.83 o
  -5  -3   1       32.03       26.34      2.97 o
  -4  -3   1      968.86     1110.04     28.50 o
  -3  -3   1      484.05      412.78      9.75 o
  -2  -3   1      688.60      676.45     10.17 o
  -1  -3   1      221.42      309.65      3.88 o
   0  -3   1     2714.67     3136.36     30.66 o
   1  -3   1     6697.44     7145.39     73.50 o
   2  -3   1     4013.12     4153.61     46.86 o
   3  -3   1       16.32        1.49      1.44 o
   4  -3   1      166.43      249.82      5.17 o
   5  -3   1      434.42      450.12      9.72 o
   6  -3   1      325.79      321.93     10.95 o
   7  -3   1      337.37      330.47     11.84 o
   8  -3   1       93.27       73.89      7.22 o
   9  -3   1        9.89        6.56      7.88 o
  10  -3   1        8.58       35.02     10.25 o
  -9  -2   1      226.46      247.42     20.95 o
  -8  -2   1        0.63        6.91      5.60 o
  -7  -2   1       69.44       58.08      7.04 o
  -6  -2   1        0.03        2.50      3.43 o
  -5  -2   1       39.92       61.89      3.93 o
  -4  -2   1       28.97       49.75      3.01 o
  -3  -2   1      942.62      982.32     13.71 o
  -2  -2   1     2498.60     2492.92     35.40 o
  -1  -2   1     1863.00     1438.21     20.61 o
   0  -2   1     4355.50     3298.17     34.24 o
   1  -2   1     1075.83     1563.51     17.99 o
   2  -2   1     4533.64     5398.55     60.28 o
   3  -2   1      706.09     1146.28     14.27 o
   4  -2   1      475.98      298.58      6.23 o
   5  -2   1      184.26      227.39      6.63 o
   6  -2   1       30.07       28.85      6.28 o
   7  -2   1       23.43       10.83      5.71 o
   8  -2   1        0.01        9.96      7.21 o
   9  -2   1       11.55        7.77      8.21 o
  10  -2   1       35.24       40.25     10.90 o
 -10  -1   1        3.55       11.88     14.97 o
  -9  -1   1        0.55        0.00      6.94 o
  -8  -1   1      137.91      144.86      8.79 o
  -7  -1   1       76.67       66.93      5.19 o
  -6  -1   1      303.85      298.75      8.43 o
  -5  -1   1      249.33      203.61      5.86 o
  -4  -1   1      210.46      174.83      3.97 o
  -3  -1   1     3236.65     3662.69     41.62 o
  -2  -1   1     3513.00     4317.99     48.23 o
  -1  -1   1       44.68       32.59      1.26 o
   1  -1   1      674.07     1143.53     22.48 o
   2  -1   1     1109.29      875.56     10.80 o
   3  -1   1     1501.83     1234.57     15.20 o
   4  -1   1     1933.06     2584.08     34.93 o
   5  -1   1      334.58      276.04      7.83 o
   6  -1   1        4.66        9.62      3.91 o
   7  -1   1       33.14       43.85      6.60 o
   8  -1   1        0.03        0.00      8.31 o
   9  -1   1       78.95       73.03      9.11 o
  10  -1   1        1.22        8.11      9.95 o
 -10   0   1        2.84        0.00     10.44 o
  -9   0   1       13.17       18.96      8.24 o
  -8   0   1       13.32       29.60      6.87 o
  -7   0   1      170.76      163.39      8.10 o
  -6   0   1      437.90      424.56      8.69 o
  -5   0   1      866.36      706.61     11.38 o
  -4   0   1      617.37      915.13     12.10 o
  -3   0   1      203.25      298.74      4.77 o
  -2   0   1      342.08      162.11      2.67 o
  -1   0   1     3206.89     4312.20    614.15 o
   1   0   1     3585.95     2873.46     39.61 o
   2   0   1      102.04       34.53      1.51 o
   3   0   1     1351.14     1068.05     13.35 o
   4   0   1      884.48      770.84     11.57 o
   5   0   1      277.30      226.96      6.74 o
   6   0   1       15.47       21.76      4.56 o
   7   0   1       27.91       37.01      6.37 o
   8   0   1        1.34        1.31      7.28 o
   9   0   1       21.07       37.44      8.62 o
 -10   1   1        2.79        0.00      9.14 o
  -9   1   1      151.98      151.79     10.39 o
  -8   1   1       23.88       18.65      6.37 o
  -7   1   1        6.74        2.59      5.84 o
  -6   1   1      330.92      300.33      8.26 o
  -5   1   1      113.07      158.48      4.48 o
  -4   1   1      698.13      963.36     11.71 o
  -3   1   1       29.28        7.29      1.23 o
  -2   1   1      124.05      393.06      5.04 o
  -1   1   1    14655.71    11298.51    152.65 o
   1   1   1      398.81      281.49      3.44 o
   2   1   1     6649.32     7635.48     84.78 o
   3   1   1      596.19      883.26     11.41 o
   4   1   1        1.44        1.43      2.02 o
   5   1   1      665.15      701.65     15.25 o
   6   1   1        0.39        0.00      3.91 o
   7   1   1      372.90      374.05     12.68 o
   8   1   1       86.82       80.79      9.17 o
   9   1   1       56.27       54.86      9.11 o
 -10   2   1       22.38       25.10     13.58 o
  -9   2   1       35.60       53.22      7.78 o
  -8   2   1      365.70      384.67     11.79 o
  -7   2   1      112.11       97.76      6.64 o
  -6   2   1        8.78        6.48      3.87 o
  -5   2   1        4.04        1.38      2.09 o
  -4   2   1       21.77        1.25      1.48 o
  -3   2   1       31.29        3.00      1.18 o
  -2   2   1     3945.09     4789.95     46.46 o
  -1   2   1     7374.90     6477.86     66.43 o
   0   2   1     1376.49     2018.93     22.95 o
   1   2   1     4594.55     5564.57     53.68 o
   2   2   1      831.08      777.38      9.25 o
   3   2   1      247.09      186.96      3.73 o
   4   2   1      614.15      722.93     16.11 o
   5   2   1       23.94       31.02      3.74 o
   6   2   1       37.98       50.21      4.96 o
   7   2   1      314.19      298.73     12.72 o
   8   2   1        4.24        0.00      7.99 o
   9   2   1       32.24       37.37     15.48 o
 -10   3   1       11.94       20.23      9.55 o
  -9   3   1      116.11      114.40      9.17 o
  -8   3   1      379.06      341.52     11.39 o
  -7   3   1       18.57        7.11      4.57 o
  -6   3   1      240.93      224.73      7.49 o
  -5   3   1       23.51       16.96      2.67 o
  -4   3   1      320.76      234.57      4.57 o
  -3   3   1      436.36      650.33      8.29 o
  -2   3   1     1088.64     1018.65     10.26 o
  -1   3   1      873.70      871.10     10.85 o
   0   3   1       87.81      140.31      2.72 o
   1   3   1      923.38      860.36     10.07 o
   2   3   1       49.53       34.32      1.95 o
   3   3   1      320.02      250.75      4.56 o
   4   3   1       21.98       16.42      2.82 o
   5   3   1      516.20      475.67     18.03 o
   6   3   1        8.03        3.91      4.53 o
   7   3   1        4.19        7.38      6.42 o
   8   3   1        4.84       11.52      8.38 o
   9   3   1       41.68       27.60     18.20 o
 -10   4   1       24.87       20.63     10.47 o
  -9   4   1      124.61      118.62      9.14 o
  -8   4   1      105.77       85.51      6.99 o
  -7   4   1       25.75       50.99      6.06 o
  -6   4   1      463.60      480.14     11.07 o
  -5   4   1      223.10      242.87      5.84 o
  -4   4   1        2.57        0.08      2.05 o
  -3   4   1      431.74      549.40     11.70 o
  -2   4   1      895.78      940.85     11.08 o
  -1   4   1        4.58       21.42      1.39 o
   0   4   1      658.62      603.69      8.24 o
   1   4   1       65.88       88.80      2.54 o
   2   4   1        9.40       16.36      1.92 o
   3   4   1        7.51        2.43      2.31 o
   4   4   1        5.69        6.81      2.85 o
   5   4   1       32.53       37.50      4.07 o
   6   4   1      334.22      269.30      8.53 o
   7   4   1      354.26      288.82     23.01 o
   8   4   1        1.10        0.00     13.65 o
 -10   5   1      103.95      111.71     11.24 o
  -9   5   1       71.84       77.85      9.85 o
  -8   5   1       54.90       60.59      7.15 o
  -7   5   1       55.94       66.03      6.23 o
  -6   5   1      175.73      182.93      6.72 o
  -5   5   1      567.33      583.97     15.06 o
  -4   5   1      987.12      897.96     18.28 o
  -3   5   1      105.65       92.69      3.91 o
  -2   5   1      281.66      332.42      5.13 o
  -1   5   1       79.74       69.51      2.70 o
   0   5   1       80.72       79.94      3.57 o
   1   5   1      573.62      566.31     11.89 o
   2   5   1        8.45       10.64      2.19 o
   3   5   1      289.87      318.08     11.68 o
   4   5   1        2.08        0.00      3.21 o
   5   5   1      165.23      158.67      6.84 o
   6   5   1       33.18       42.38      6.20 o
   7   5   1      142.14      169.74     16.94 o
   8   5   1        5.23        0.00     13.74 o
 -10   6   1       53.03       85.00     14.29 o
  -9   6   1        1.48        0.00     10.22 o
  -8   6   1      173.30      202.37     13.58 o
  -7   6   1      136.46      108.39      7.66 o
  -6   6   1        7.26       11.02      4.84 o
  -5   6   1      168.05      165.39      5.85 o
  -4   6   1       27.46       17.48      2.67 o
  -3   6   1      382.20      417.74     12.92 o
  -2   6   1       56.28       44.85      3.11 o
  -1   6   1       27.14       30.04      2.34 o
   0   6   1       84.57       97.26      3.32 o
   1   6   1      444.59      455.90      7.62 o
   2   6   1       31.62       19.92      4.89 o
   3   6   1      959.81      925.12     15.80 o
   4   6   1        9.59        8.22      4.31 o
   5   6   1       10.14        9.85      5.34 o
   6   6   1      148.51      153.86     17.50 o
   7   6   1       15.01       14.83     11.73 o
  -9   7   1        0.02        0.00     10.58 o
  -8   7   1      356.03      356.89     14.37 o
  -7   7   1       20.50       22.58      6.02 o
  -6   7   1      107.20      115.78      6.01 o
  -5   7   1       20.90       29.53      4.13 o
  -4   7   1      253.14      267.71      7.43 o
  -3   7   1        5.47       15.67      3.02 o
  -2   7   1      101.90      103.89      4.09 o
  -1   7   1      303.85      210.90      6.20 o
   0   7   1        0.27        0.00      2.20 o
   1   7   1        5.24        6.09      2.67 o
   2   7   1       12.35       22.32      4.62 o
   3   7   1        0.36        2.98      3.65 o
   4   7   1      795.09      870.19     16.01 o
   5   7   1      281.76      302.83     26.04 o
   6   7   1        0.22        4.50     15.93 o
   7   7   1        0.66        0.00     26.04 o
  -9   8   1       41.60       55.05     10.80 o
  -8   8   1       10.72        9.56      8.21 o
  -7   8   1        1.37        0.00      6.84 o
  -6   8   1      112.98      109.10      6.75 o
  -5   8   1       17.02        7.07      5.41 o
  -4   8   1       11.20       19.33      4.05 o
  -3   8   1       33.68       33.75      4.31 o
  -2   8   1       24.28       21.73      3.04 o
  -1   8   1       10.45       13.04      3.63 o
   0   8   1      235.43      239.25      7.71 o
   1   8   1      173.33      134.09      5.48 o
   2   8   1       13.79       16.64      5.10 o
   3   8   1       82.60       87.77      6.00 o
   4   8   1        7.31        7.50      5.86 o
   5   8   1       27.86       29.42     11.62 o
   6   8   1       91.21       72.17     14.12 o
  -8   9   1       41.97       42.73      9.79 o
  -7   9   1        1.57        0.00      7.85 o
  -6   9   1      123.04      144.19     14.17 o
  -5   9   1        0.97        2.29      4.98 o
  -4   9   1      148.15      136.96      8.21 o
  -3   9   1        0.03        1.93      4.76 o
  -2   9   1      149.80      146.81      6.98 o
  -1   9   1        3.76       12.37      4.14 o
   0   9   1       56.42       59.49      5.68 o
   1   9   1      237.76      251.93      9.35 o
   2   9   1       16.44       13.68      5.10 o
   3   9   1        4.06        0.00     11.63 o
   4   9   1        4.88       16.92      9.71 o
   5   9   1       62.82       78.25     13.53 o
  -8  10   1        2.23       14.26     20.48 o
  -7  10   1       10.52        0.00      9.78 o
  -6  10   1        6.62        4.80      9.00 o
  -5  10   1       19.69       11.35      7.03 o
  -4  10   1        1.48        3.28      6.29 o
  -3  10   1        1.21        6.26      4.96 o
  -2  10   1       60.27       59.85      5.70 o
  -1  10   1       46.89       39.14      5.80 o
   0  10   1       40.10       41.58      6.09 o
   1  10   1       21.29       31.83      6.13 o
   2  10   1       44.07       41.36      9.43 o
   3  10   1        0.01        0.00      8.33 o
   4  10   1      165.28      174.96     16.13 o
  -7  11   1        3.15       11.42     34.64 o
  -6  11   1        2.13        0.00     12.69 o
  -5  11   1        0.73        0.13     11.77 o
  -4  11   1       21.91       13.33      7.94 o
  -3  11   1       20.89       13.49      7.35 o
  -2  11   1      106.98      109.97      7.21 o
  -1  11   1      287.97      283.00     17.32 o
   0  11   1       29.92       33.18      7.41 o
   1  11   1       22.35       30.60      7.52 o
   2  11   1        0.67        0.00      9.48 o
   3  11   1       43.29       40.76     13.32 o
  -6  12   1        5.39       14.22     26.80 o
  -5  12   1       16.94       14.90     13.32 o
  -4  12   1        1.44        0.00     12.69 o
  -3  12   1        5.17        2.64      8.50 o
  -2  12   1        3.51        1.23      6.42 o
  -1  12   1      179.79      171.74     12.02 o
   0  12   1        0.01       11.50     15.25 o
   1  12   1        0.07       23.32      9.68 o
   2  12   1       53.16       72.31     21.74 o
  -4  13   1       16.61        0.00     14.68 o
  -3  13   1       10.92        0.00     11.37 o
  -2  13   1        4.11        2.00     14.32 o
  -1  13   1        3.57        2.20      8.18 o
   0  13   1        0.13        3.32      9.80 o
  -1 -13   2       12.49       12.39     13.95 o
   0 -13   2        0.16        2.75      9.46 o
   1 -13   2        0.65        0.00      7.39 o
   2 -13   2        4.59        4.99      7.62 o
   3 -13   2       17.92       11.94      8.65 o
   4 -13   2       12.26        0.00      9.08 o
  -3 -12   2        4.27        3.66     13.82 o
  -2 -12   2       18.17       26.93     16.69 o
  -1 -12   2        3.99       15.60      8.62 o
   0 -12   2        0.86        0.00      7.93 o
   1 -12   2        5.16        1.57      7.58 o
   2 -12   2        1.52        0.00      5.99 o
   3 -12   2       42.12       26.23      7.38 o
   4 -12   2       30.84       44.31     10.35 o
   5 -12   2       44.55       40.80     10.26 o
   6 -12   2       12.64       15.77     14.80 o
  -4 -11   2        0.09       11.42     25.03 o
  -3 -11   2       19.44       30.03     12.66 o
  -2 -11   2       11.09        7.26      9.46 o
  -1 -11   2       49.40       47.61      7.88 o
   0 -11   2        9.13        0.00      5.97 o
   1 -11   2        0.18        0.00      5.03 o
   2 -11   2       18.21       24.98      5.41 o
   3 -11   2       31.37       23.56      7.23 o
   4 -11   2        1.72        7.09      9.05 o
   5 -11   2       29.58       29.94     11.09 o
   6 -11   2       27.18       20.48      8.77 o
   7 -11   2        0.15        6.78      9.89 o
  -5 -10   2       14.36        0.00     12.51 o
  -4 -10   2        7.20        0.00     20.48 o
  -3 -10   2        2.23        3.54     13.15 o
  -2 -10   2       76.57       72.11      7.85 o
  -1 -10   2       44.20       43.40      6.42 o
   0 -10   2       13.74       13.64      5.77 o
   1 -10   2        3.22        0.00      4.09 o
   2 -10   2        0.14        1.09      4.23 o
   3 -10   2        4.90        0.00      5.85 o
   4 -10   2        0.45        0.00      5.50 o
   5 -10   2       23.83       24.28      6.68 o
   6 -10   2        9.48        1.70      8.76 o
   7 -10   2        3.02        2.64      8.56 o
   8 -10   2      111.46      105.08     11.71 o
  -6  -9   2       15.30        3.17     13.15 o
  -5  -9   2       27.53        9.82     13.15 o
  -4  -9   2        3.14        1.20      8.38 o
  -3  -9   2       27.19       35.23      9.61 o
  -2  -9   2        4.56        1.61      4.19 o
  -1  -9   2        8.03       16.05      4.16 o
   0  -9   2       45.91       51.08      5.47 o
   1  -9   2       55.49       43.18      4.24 o
   2  -9   2      121.95      120.71      6.05 o
   3  -9   2      104.01       95.18      6.48 o
   4  -9   2       26.99       21.69      5.14 o
   5  -9   2        6.90        9.29      5.74 o
   6  -9   2       14.07       17.75      6.67 o
   7  -9   2        0.21        0.00      7.52 o
   8  -9   2       61.18       53.85      9.75 o
  -7  -8   2      153.23      156.23     17.12 o
  -6  -8   2       45.70       70.14     12.74 o
  -5  -8   2      184.32      179.76     15.68 o
  -4  -8   2       19.29       18.10      9.10 o
  -3  -8   2        0.41        0.00      6.19 o
  -2  -8   2      118.40      111.83      7.66 o
  -1  -8   2        5.71        7.62      3.27 o
   0  -8   2       64.39       50.53      5.10 o
   1  -8   2        0.16        0.34      2.79 o
   2  -8   2        0.21        1.72      2.92 o
   3  -8   2       88.01       94.84      6.03 o
   4  -8   2       85.01       95.42      6.70 o
   5  -8   2        5.76        0.76      4.89 o
   6  -8   2       72.81       96.21      7.55 o
   7  -8   2       78.45       83.69      9.39 o
   8  -8   2       40.76       31.92     11.61 o
   9  -8   2        3.01       14.35     13.08 o
  -7  -7   2      102.27      103.67     14.65 o
  -6  -7   2        0.06        9.61     17.70 o
  -5  -7   2      118.14      133.83     11.94 o
  -4  -7   2      280.82      265.17     13.38 o
  -3  -7   2      487.75      446.79     17.95 o
  -2  -7   2      514.19      547.44     12.71 o
  -1  -7   2        3.76        8.32      2.69 o
   0  -7   2      999.83     1008.79     13.78 o
   1  -7   2       86.10       85.77      3.41 o
   2  -7   2       41.68       37.80      2.76 o
   3  -7   2        2.95        5.41      2.76 o
   4  -7   2      177.36      159.64      6.16 o
   5  -7   2        0.06        2.98      4.31 o
   6  -7   2       91.04       76.00      6.48 o
   7  -7   2       24.20       19.32      6.31 o
   8  -7   2        2.97       15.28      7.52 o
   9  -7   2        2.05        7.04     10.08 o
  -8  -6   2        5.43       11.20     13.74 o
  -7  -6   2       61.49       72.58     13.74 o
  -6  -6   2       36.19       29.35      9.47 o
  -5  -6   2       42.48       46.03      8.13 o
  -4  -6   2       18.61       29.67      5.95 o
  -3  -6   2      504.74      398.03     13.74 o
  -2  -6   2        0.01        0.93      2.26 o
  -1  -6   2       31.24       23.03      2.33 o
   0  -6   2      102.83       57.22      2.80 o
   1  -6   2     1599.57     1730.75     19.63 o
   2  -6   2     2356.22     2394.62     34.85 o
   3  -6   2       29.33       40.72      2.69 o
   4  -6   2       13.73        3.22      2.63 o
   5  -6   2       10.79       17.05      3.88 o
   6  -6   2       45.84       74.42      5.92 o
   7  -6   2        9.25       12.88      5.79 o
   8  -6   2        0.40       11.90      8.56 o
   9  -6   2       29.30       24.77     11.00 o
  -8  -5   2       61.03       74.43     13.40 o
  -7  -5   2       56.36       71.38     11.23 o
  -6  -5   2       11.40       18.96      7.84 o
  -5  -5   2       10.25       25.18      8.34 o
  -4  -5   2     1070.51      959.31     24.85 o
  -3  -5   2     2759.49     2716.93     57.21 o
  -2  -5   2     3242.52     3064.77     63.61 o
  -1  -5   2       32.45       31.30      1.96 o
   0  -5   2      153.87       66.71      2.25 o
   1  -5   2        7.16        3.85      1.19 o
   2  -5   2     1016.55     1305.97     17.77 o
   3  -5   2      135.70      167.66      4.60 o
   4  -5   2       62.57       69.27      4.12 o
   5  -5   2       85.58       68.46      4.78 o
   6  -5   2        6.06       13.24      4.55 o
   7  -5   2        3.55       14.79      6.16 o
   8  -5   2       44.66       59.75      7.79 o
   9  -5   2       52.93       57.85     10.84 o
  -9  -4   2        4.79        4.17     22.00 o
  -8  -4   2       68.17       78.47     23.77 o
  -7  -4   2       13.05       15.40      8.71 o
  -6  -4   2       59.25       66.72      8.85 o
  -5  -4   2       21.88       22.37     10.37 o
  -4  -4   2       94.61       68.79      6.61 o
  -3  -4   2      160.65      151.12      7.48 o
  -2  -4   2      247.77      250.48      6.57 o
  -1  -4   2     4202.92     4714.06     45.96 o
   0  -4   2    11423.14    12300.96    125.93 o
   1  -4   2       46.52       40.37      2.23 o
   2  -4   2        0.43        6.06      1.37 o
   3  -4   2      129.47      117.27      3.40 o
   4  -4   2     1816.24     1839.46     39.88 o
   5  -4   2      833.45      893.86     16.66 o
   6  -4   2      609.69      533.71     11.84 o
   7  -4   2        3.02        0.00      5.71 o
   8  -4   2        0.36        1.56      7.15 o
   9  -4   2       38.99       44.09     21.74 o
  -9  -3   2       59.66       71.43     14.97 o
  -8  -3   2        9.90        5.00      7.42 o
  -7  -3   2       10.46        7.44      6.79 o
  -6  -3   2      311.43      309.82      7.80 o
  -5  -3   2       24.90       34.89      8.60 o
  -4  -3   2     1479.27     1448.77     32.72 o
  -3  -3   2        7.84        6.70      2.18 o
  -2  -3   2      226.08      199.77      4.93 o
  -1  -3   2      189.59      152.63      2.57 o
   0  -3   2    53268.26    48420.30    462.14 o
   1  -3   2    25164.55    24146.33    230.16 o
   2  -3   2      556.63      444.07      6.33 o
   3  -3   2       18.31       36.70      2.07 o
   4  -3   2      491.25      551.82      9.39 o
   5  -3   2      300.55      275.32      7.35 o
   6  -3   2        7.27       13.25      4.22 o
   7  -3   2      115.13      106.11      8.63 o
   8  -3   2       11.18        4.15      7.37 o
   9  -3   2        3.79        0.00      9.12 o
  -9  -2   2       87.31      106.12     15.79 o
  -8  -2   2      184.64      184.83     16.20 o
  -7  -2   2       10.31        7.08      3.76 o
  -6  -2   2        0.60        3.42      2.81 o
  -5  -2   2      214.83      271.80      6.09 o
  -4  -2   2        5.16       16.08      1.54 o
  -3  -2   2        3.33       19.06      2.14 o
  -2  -2   2       55.05       55.63      2.51 o
  -1  -2   2        0.32       21.93      1.06 o
   0  -2   2      760.95      575.10      6.55 o
   1  -2   2     4894.58     5883.26     65.30 o
   2  -2   2     1760.22     2228.57     28.17 o
   3  -2   2     2237.39     2819.53     32.61 o
   4  -2   2     1056.27     1075.52     18.28 o
   5  -2   2       48.60       58.68      4.23 o
   6  -2   2       12.82        4.05      3.89 o
   7  -2   2       44.99       48.61      8.84 o
   8  -2   2       43.73       24.64      7.76 o
   9  -2   2      171.12      184.96     24.41 o
 -10  -1   2        0.10        9.39     22.76 o
  -9  -1   2       21.73       27.10     12.27 o
  -8  -1   2       15.43       23.83      5.62 o
  -7  -1   2        0.10        0.00      3.74 o
  -6  -1   2      391.45      394.96      7.98 o
  -5  -1   2      181.53      260.23      5.68 o
  -4  -1   2      449.75      371.67      6.32 o
  -3  -1   2     1308.58     1312.02     15.87 o
  -2  -1   2     5339.11     5907.07     60.69 o
  -1  -1   2     1120.33      637.34      7.70 o
   0  -1   2     1432.15      755.32      8.35 o
   1  -1   2     4948.76     4523.73     61.88 o
   2  -1   2      124.34      106.77      2.76 o
   3  -1   2      888.27      784.55     10.31 o
   4  -1   2     2537.86     2997.87     44.73 o
   5  -1   2       34.52       46.58      4.31 o
   6  -1   2        1.53        0.00      3.74 o
   7  -1   2      175.92      167.90     10.24 o
   8  -1   2        9.92        2.53      7.64 o
   9  -1   2      260.60      283.65     28.00 o
 -10   0   2        1.18       10.95     10.48 o
  -9   0   2        0.15        0.68      7.03 o
  -8   0   2        2.41        0.00      5.18 o
  -7   0   2      106.42       80.55      6.01 o
  -6   0   2      890.02      867.34     18.22 o
  -5   0   2      245.86      359.92      6.02 o
  -4   0   2     6331.53     6645.94     69.16 o
  -3   0   2       21.02       38.92      2.18 o
  -2   0   2     2167.24     2089.70     22.14 o
  -1   0   2      442.76       91.37      2.31 o
   0   0   2     2316.86     1383.49     17.28 o
   1   0   2      162.66      380.61      4.63 o
   2   0   2      184.86      265.49      4.33 o
   3   0   2       89.93      138.43      3.32 o
   4   0   2      480.54      395.51      8.68 o
   5   0   2      100.97       63.90      5.28 o
   6   0   2       23.68       24.05      5.25 o
   7   0   2       11.00        8.20      6.22 o
   8   0   2       16.08       27.26     11.10 o
   9   0   2       11.14        7.01     10.19 o
 -10   1   2        2.88        0.30     11.26 o
  -9   1   2       49.66       48.28      7.88 o
  -8   1   2        2.50        4.78      5.69 o
  -7   1   2      634.96      626.12     13.32 o
  -6   1   2      644.96      565.82     10.36 o
  -5   1   2        5.87        0.00      2.16 o
  -4   1   2     1231.36     1525.73     17.36 o
  -3   1   2     1191.32     1444.58     15.03 o
  -2   1   2      210.21      379.10      5.39 o
  -1   1   2       46.77       18.24      1.32 o
   0   1   2      116.85       21.34      0.97 o
   1   1   2    11649.26    12239.11    124.92 o
   2   1   2      879.69     1015.70     11.63 o
   3   1   2     3651.97     3897.68     44.49 o
   4   1   2      890.75     1216.66     19.09 o
   5   1   2       44.31       46.95      3.60 o
   6   1   2        2.57        0.00      5.96 o
   7   1   2      360.79      368.38     13.30 o
   8   1   2       33.12       51.00      8.59 o
   9   1   2       18.89        7.62     10.68 o
 -10   2   2       45.38       45.64     12.37 o
  -9   2   2        0.41        0.00      6.74 o
  -8   2   2      442.58      432.57     20.66 o
  -7   2   2      913.93      758.92     15.22 o
  -6   2   2      387.80      402.69      9.45 o
  -5   2   2       12.07       17.83      2.18 o
  -4   2   2      602.03      409.28      6.11 o
  -3   2   2     1053.60      906.16     10.71 o
  -2   2   2      232.99      395.36      6.42 o
  -1   2   2     2070.49     2726.00     38.18 o
   0   2   2      287.29      522.30      6.79 o
   1   2   2       20.05       17.96      1.20 o
   2   2   2      689.60      713.32      8.76 o
   3   2   2      392.00      303.27      5.09 o
   4   2   2       86.89       70.11      3.42 o
   5   2   2       14.77       22.61      7.12 o
   6   2   2       16.16        8.27      4.92 o
   7   2   2      132.95      137.77      9.95 o
   8   2   2        8.42        8.44      8.27 o
   9   2   2       61.62       37.03     14.82 o
 -10   3   2       24.46        0.00     13.02 o
  -9   3   2        0.88        0.00      7.96 o
  -8   3   2      620.06      541.64     14.01 o
  -7   3   2       15.79        3.03      4.53 o
  -6   3   2      134.69      102.78      7.83 o
  -5   3   2      130.73      105.51      4.06 o
  -4   3   2      300.21      351.61      6.02 o
  -3   3   2     2146.96     2645.57     28.43 o
  -2   3   2     4156.65     4499.57     56.04 o
  -1   3   2       81.06       62.92      1.68 o
   0   3   2        0.84       19.20      1.42 o
   1   3   2       90.93       86.88      2.37 o
   2   3   2      479.60      538.49      7.87 o
   3   3   2        0.16        3.29      2.01 o
   4   3   2      197.73      211.97      6.28 o
   5   3   2      280.80      289.65      8.17 o
   6   3   2      153.75      158.22      8.69 o
   7   3   2        0.81        0.00      6.60 o
   8   3   2       34.58       33.42      9.28 o
 -10   4   2        7.78       18.91     10.86 o
  -9   4   2       32.84       25.40      9.56 o
  -8   4   2     1402.60     1365.95     24.49 o
  -7   4   2        0.66        4.05      4.96 o
  -6   4   2      360.38      297.05      7.62 o
  -5   4   2      144.39      137.96      4.81 o
  -4   4   2      733.41      900.22     13.22 o
  -3   4   2      950.69      848.72      9.59 o
  -2   4   2        0.18        0.70      1.71 o
  -1   4   2     1860.81     1798.24     21.24 o
   0   4   2       68.45       76.69      3.69 o
   1   4   2     1470.62     1547.17     20.62 o
   2   4   2      203.78      245.94      4.91 o
   3   4   2      128.60      126.05      4.98 o
   4   4   2       28.53       20.49      3.44 o
   5   4   2      194.06      185.06      7.51 o
   6   4   2       14.61       21.04      7.94 o
   7   4   2       67.17       74.61      8.62 o
   8   4   2       28.66       22.64     24.02 o
 -10   5   2       35.93       69.07     11.65 o
  -9   5   2        5.96       16.88      9.73 o
  -8   5   2      153.15      142.87      9.46 o
  -7   5   2        6.92       10.73      6.57 o
  -6   5   2      116.90      134.11      7.03 o
  -5   5   2      948.18      907.90     18.83 o
  -4   5   2     2142.40     2099.81     40.14 o
  -3   5   2      748.99      632.91      9.72 o
  -2   5   2      345.71      336.84      4.79 o
  -1   5   2      163.88      267.91      6.63 o
   0   5   2      211.55      225.01      4.59 o
   1   5   2       10.62       10.53      1.99 o
   2   5   2       48.93       42.25      3.31 o
   3   5   2       69.81       55.55      4.11 o
   4   5   2        4.10        3.91      3.75 o
   5   5   2      104.16      119.02      7.28 o
   6   5   2      112.67      122.76     11.43 o
   7   5   2       21.48       35.17     11.58 o
   8   5   2        1.96       37.26     15.01 o
 -10   6   2       44.98       49.29     13.83 o
  -9   6   2        3.93        4.17      9.27 o
  -8   6   2      239.57      294.50     13.02 o
  -7   6   2        4.30        0.00      5.45 o
  -6   6   2        0.08       10.31      4.95 o
  -5   6   2      131.12      140.27      6.71 o
  -4   6   2      979.59      955.63     16.17 o
  -3   6   2      969.24     1017.30     27.86 o
  -2   6   2       53.21       67.09      2.93 o
  -1   6   2       12.47       13.74      2.09 o
   0   6   2      455.41      460.78      9.13 o
   1   6   2     1139.39     1123.16     15.05 o
   2   6   2       19.84       12.02      2.89 o
   3   6   2      235.75      208.18      6.94 o
   4   6   2      106.27       98.42      6.25 o
   5   6   2        0.31        0.00      5.64 o
   6   6   2       14.25        2.23     15.42 o
   7   6   2       16.79       15.32     12.86 o
  -9   7   2       73.79       48.60     12.89 o
  -8   7   2       79.92       63.23     15.49 o
  -7   7   2        0.05        0.00      6.07 o
  -6   7   2       31.21       27.74      4.49 o
  -5   7   2        0.20        5.61      3.72 o
  -4   7   2      367.83      378.76     11.75 o
  -3   7   2      179.43      151.36      5.25 o
  -2   7   2       37.23       33.12      2.64 o
  -1   7   2        1.41        6.17      2.72 o
   0   7   2      121.05      112.95      4.31 o
   1   7   2        2.34        2.79      3.37 o
   2   7   2        1.62        0.07      3.44 o
   3   7   2       13.32       19.50      4.84 o
   4   7   2      356.74      341.51     12.04 o
   5   7   2        0.44        0.00      6.47 o
   6   7   2       23.66       32.72     11.26 o
   7   7   2       18.95       24.48     14.29 o
  -9   8   2       40.89       40.95     13.71 o
  -8   8   2        0.01        0.00      7.87 o
  -7   8   2        9.96        2.19      6.78 o
  -6   8   2       47.03       56.64      5.95 o
  -5   8   2      119.35      102.26      5.93 o
  -4   8   2       54.21       45.80      4.26 o
  -3   8   2       13.26       12.93      3.32 o
  -2   8   2       76.26       88.66      8.01 o
  -1   8   2      277.54      283.23      8.18 o
   0   8   2      325.83      325.08      9.11 o
   1   8   2      305.78      309.23      9.34 o
   2   8   2       66.08       76.74      5.28 o
   3   8   2      136.97      143.96      9.28 o
   4   8   2      141.59      129.92     12.69 o
   5   8   2      136.79      148.83     27.05 o
   6   8   2       36.34       26.17     13.76 o
  -8   9   2        4.22       17.49     13.74 o
  -7   9   2        0.32        0.00      7.24 o
  -6   9   2        2.78        0.00      9.07 o
  -5   9   2        0.43        0.00      5.63 o
  -4   9   2        7.18       18.92      4.34 o
  -3   9   2       95.99       95.81      9.56 o
  -2   9   2        7.40        0.00      3.58 o
  -1   9   2       65.13       66.59      4.98 o
   0   9   2       28.61       15.29      4.73 o
   1   9   2       74.19       92.56      6.82 o
   2   9   2      137.44      118.95      8.88 o
   3   9   2        0.29        0.00      6.92 o
   4   9   2        8.01        9.95     11.43 o
   5   9   2       16.08       35.14     17.95 o
  -8  10   2        0.13        0.00     21.24 o
  -7  10   2       29.67        9.47     13.05 o
  -6  10   2       19.63       24.85     27.56 o
  -5  10   2        0.07        5.09      8.34 o
  -4  10   2        9.61        1.32     10.08 o
  -3  10   2       51.25       54.77      9.47 o
  -2  10   2      135.92      133.86      7.22 o
  -1  10   2       16.83       19.14      5.60 o
   0  10   2       49.42       45.65      6.23 o
   1  10   2       32.63       57.51      8.13 o
   2  10   2       98.72      110.00     10.66 o
   3  10   2       23.55       27.55      9.58 o
   4  10   2       52.74       45.76     13.89 o
  -7  11   2        3.20        0.00     14.29 o
  -6  11   2       11.24        6.23     20.48 o
  -5  11   2        7.01        6.07     16.18 o
  -4  11   2        0.54        2.70      7.45 o
  -3  11   2       16.22        9.82      7.23 o
  -2  11   2       41.25       46.26      6.14 o
  -1  11   2       19.58       17.93      7.14 o
   0  11   2        0.90        0.00      6.93 o
   1  11   2       71.98       78.18      8.47 o
   2  11   2        0.01        2.22      8.54 o
   3  11   2       51.43       47.63     13.89 o
  -6  12   2        6.81       19.32     15.33 o
  -5  12   2       18.10        0.00     13.17 o
  -4  12   2        0.23        0.00     12.81 o
  -3  12   2        8.91        1.01     19.22 o
  -2  12   2        9.01        2.56      6.52 o
  -1  12   2        2.42        3.75      7.98 o
   0  12   2       36.08       50.87      9.35 o
   1  12   2       17.08        9.61     20.62 o
  -3  13   2        7.24       29.98     12.27 o
  -2  13   2        0.30        0.00     11.81 o
  -1  13   2        1.10        0.00     17.42 o
  -1 -13   3        7.05       20.73     16.18 o
   0 -13   3        3.34        0.00      9.65 o
   1 -13   3        2.02        5.71      8.12 o
   2 -13   3        4.98       11.25      7.50 o
   3 -13   3       16.25       15.62      8.67 o
   4 -13   3        6.28       18.87     10.80 o
  -3 -12   3        6.55       24.67     21.74 o
  -2 -12   3        2.72        0.00     11.97 o
  -1 -12   3        8.11       10.30      8.55 o
   0 -12   3        0.00        0.00      7.58 o
   1 -12   3        0.78        0.22      6.13 o
   2 -12   3        7.61        3.85      6.15 o
   3 -12   3       48.60       50.64      7.75 o
   4 -12   3       13.79        0.00      7.50 o
   5 -12   3       40.40       44.47     11.02 o
   6 -12   3        1.68        0.00      9.75 o
  -4 -11   3        0.03        0.00     12.30 o
  -3 -11   3       15.80       10.36     17.45 o
  -2 -11   3        0.23        2.14     11.65 o
  -1 -11   3        0.24        5.93      6.61 o
   0 -11   3        0.30        0.00      6.37 o
   1 -11   3        4.02        8.08      5.13 o
   2 -11   3      153.02      141.63      8.04 o
   3 -11   3       35.82       25.00      6.41 o
   4 -11   3       21.56       14.81      7.97 o
   5 -11   3       12.52       16.20      7.65 o
   6 -11   3       21.52       19.95      8.89 o
   7 -11   3        0.77        0.00     10.66 o
  -5 -10   3        2.52        0.00     13.15 o
  -4 -10   3        8.97       17.24     16.18 o
  -3 -10   3       28.40       21.01     13.91 o
  -2 -10   3       83.85       81.68      8.53 o
  -1 -10   3      129.67      117.27      9.49 o
   0 -10   3       97.18       78.55      7.03 o
   1 -10   3        3.37        1.74      4.28 o
   2 -10   3       78.08       77.54      5.06 o
   3 -10   3       48.04       30.25      5.10 o
   4 -10   3       24.49       17.34      5.99 o
   5 -10   3        0.23        1.57      6.99 o
   6 -10   3       27.73       38.59      7.99 o
   7 -10   3        0.37        1.21     10.60 o
  -6  -9   3       13.11       23.79     13.17 o
  -5  -9   3        0.02        3.92     10.07 o
  -4  -9   3        2.12        1.65      8.76 o
  -3  -9   3       14.09       13.84      8.60 o
  -2  -9   3      112.48      119.85      6.12 o
  -1  -9   3        2.48        0.00      4.82 o
   0  -9   3       17.90       14.01      4.33 o
   1  -9   3      192.32      163.74      6.48 o
   2  -9   3      117.63      132.06      7.09 o
   3  -9   3       21.83       28.29      4.94 o
   4  -9   3       10.92       11.21      5.09 o
   5  -9   3        0.11        2.23      5.69 o
   6  -9   3        3.17       24.15      8.85 o
   7  -9   3        0.00        1.45      8.69 o
   8  -9   3       38.59       43.28     11.80 o
  -7  -8   3       69.02       68.98     17.70 o
  -6  -8   3       29.18       29.56     11.94 o
  -5  -8   3       76.85       91.08     11.23 o
  -4  -8   3       69.16       68.03      9.28 o
  -3  -8   3       13.63        4.31      6.25 o
  -2  -8   3      468.96      512.86     11.24 o
  -1  -8   3       76.79       75.09      5.11 o
   0  -8   3       33.21       37.56      3.50 o
   1  -8   3       16.39       25.81      3.05 o
   2  -8   3        9.75       14.81      2.89 o
   3  -8   3        1.24        3.61      3.84 o
   4  -8   3       65.08       48.93      5.31 o
   5  -8   3       21.39       14.05      5.87 o
   6  -8   3       42.41       50.29      6.68 o
   7  -8   3        0.02        0.00      6.78 o
   8  -8   3       33.90       40.47      8.89 o
  -8  -7   3       68.23       56.63     19.47 o
  -7  -7   3        3.56        0.00     13.91 o
  -6  -7   3      127.25      129.28     21.49 o
  -5  -7   3        0.92        9.05      7.12 o
  -4  -7   3      126.16      104.68     10.07 o
  -3  -7   3       52.41       66.85      7.48 o
  -2  -7   3       63.01       52.61      3.76 o
  -1  -7   3      150.06      186.74      5.70 o
   0  -7   3      152.82      145.57      4.93 o
   1  -7   3     1198.03     1163.12     12.74 o
   2  -7   3     1034.93     1093.30     14.04 o
   3  -7   3        2.92        5.00      2.93 o
   4  -7   3       27.37       29.57      4.15 o
   5  -7   3       64.63       62.72      6.50 o
   6  -7   3      105.97       99.25      7.42 o
   7  -7   3        5.34       17.17      6.48 o
   8  -7   3        9.00       14.04      8.32 o
   9  -7   3        1.63        0.00     11.50 o
  -8  -6   3        9.67        4.98     32.11 o
  -7  -6   3       49.65       67.02     12.39 o
  -6  -6   3       46.47       50.55      9.58 o
  -5  -6   3      760.61      764.06     23.21 o
  -4  -6   3      183.88      183.27     10.51 o
  -3  -6   3      187.08      196.27     10.01 o
  -2  -6   3        8.53       22.78      2.44 o
  -1  -6   3      138.30      209.52      6.28 o
   0  -6   3     1675.04     1671.83     17.81 o
   1  -6   3      290.74      303.20      6.85 o
   2  -6   3     3634.34     3593.44     41.89 o
   3  -6   3      103.98      149.29      4.49 o
   4  -6   3        7.60        4.84      3.28 o
   5  -6   3       21.49       22.00      4.34 o
   6  -6   3      194.71      231.40     15.40 o
   7  -6   3        2.27        0.00      6.36 o
   8  -6   3        8.72       15.28      7.54 o
   9  -6   3        0.07        0.00     11.26 o
  -9  -5   3       51.46       51.81     16.60 o
  -8  -5   3        1.60        0.11     12.02 o
  -7  -5   3       11.02        0.00      9.58 o
  -6  -5   3        2.37        0.00      7.04 o
  -5  -5   3       17.19       23.45      5.83 o
  -4  -5   3      781.15      715.65     20.01 o
  -3  -5   3      371.12      350.60     18.96 o
  -2  -5   3      696.02      731.43     11.80 o
  -1  -5   3      258.38      270.63      4.69 o
   0  -5   3      254.11      189.62      3.71 o
   1  -5   3      398.18      321.39      4.75 o
   2  -5   3     2170.88     2480.93     27.08 o
   3  -5   3       74.81       50.78      2.93 o
   4  -5   3       32.44       34.01      3.58 o
   5  -5   3       74.50       76.04      5.26 o
   6  -5   3       17.94       40.56      5.22 o
   7  -5   3       55.97       52.48      6.25 o
   8  -5   3       28.28       29.27      7.97 o
   9  -5   3        3.80       23.66     11.13 o
  -9  -4   3        0.44       25.68     18.71 o
  -8  -4   3        3.48        3.46     13.15 o
  -7  -4   3      113.46      138.52     19.47 o
  -6  -4   3      158.85      164.74     15.42 o
  -5  -4   3        1.90        0.00      4.74 o
  -4  -4   3       77.82       51.71      5.69 o
  -3  -4   3      536.46      475.20     13.57 o
  -2  -4   3      828.18      862.42     17.00 o
  -1  -4   3       48.88       78.43      2.29 o
   0  -4   3    11224.01    12222.16    125.11 o
   1  -4   3      731.32      941.60     10.32 o
   2  -4   3       76.93       25.57      1.69 o
   3  -4   3      748.85      705.69     16.21 o
   4  -4   3     1413.45     1562.19     28.90 o
   5  -4   3        6.11        3.91      3.12 o
   6  -4   3       57.71       43.86      4.75 o
   7  -4   3       19.27       21.65      5.63 o
   8  -4   3        0.09        0.00      7.61 o
   9  -4   3       77.68       84.40     12.05 o
  -9  -3   3       55.12       81.02     14.92 o
  -8  -3   3        4.54        9.92      6.99 o
  -7  -3   3       54.70       47.09      6.21 o
  -6  -3   3       34.46       42.51      7.04 o
  -5  -3   3      746.32      662.78     19.11 o
  -4  -3   3       24.88       30.31      6.07 o
  -3  -3   3      342.46      325.80      9.42 o
  -2  -3   3     1173.42     1142.27     17.70 o
  -1  -3   3      628.26      781.39      9.82 o
   0  -3   3      364.09      345.19      4.66 o
   1  -3   3        5.90        5.76      0.93 o
   2  -3   3      137.31       87.14      2.49 o
   3  -3   3     1184.97     1043.16     13.45 o
   4  -3   3        3.11        7.81      2.39 o
   5  -3   3       42.12       34.34      3.65 o
   6  -3   3       11.32       24.12      4.37 o
   7  -3   3       78.57       78.60      9.05 o
   8  -3   3       85.97       83.59      9.35 o
   9  -3   3       20.48       37.23     12.14 o
 -10  -2   3       20.47       28.37     15.67 o
  -9  -2   3       16.13       16.69     16.69 o
  -8  -2   3       38.88       27.83     10.20 o
  -7  -2   3       10.98        3.59      5.04 o
  -6  -2   3        0.04        0.00      4.16 o
  -5  -2   3      681.67      730.43     17.44 o
  -4  -2   3     1789.52     1695.97     22.89 o
  -3  -2   3        1.70        4.67      1.90 o
  -2  -2   3      116.24       69.01      2.71 o
  -1  -2   3      344.22      448.97      6.08 o
   0  -2   3      177.97      184.88      2.82 o
   1  -2   3     1236.06     1193.16     17.76 o
   2  -2   3     3878.13     4609.18     64.03 o
   3  -2   3      145.11      211.80      4.07 o
   4  -2   3      654.62      676.63     13.40 o
   5  -2   3      402.35      393.10      9.93 o
   6  -2   3      144.56      116.36      9.34 o
   7  -2   3      190.55      200.29     14.19 o
   8  -2   3       24.07       27.02      8.77 o
   9  -2   3       44.09       55.55     12.26 o
 -10  -1   3        5.00        6.83     15.41 o
  -9  -1   3        0.03       15.97      9.24 o
  -8  -1   3       34.70       36.06      6.96 o
  -7  -1   3       68.67       88.75      7.10 o
  -6  -1   3      116.39       89.76      5.32 o
  -5  -1   3       68.16       93.80      4.82 o
  -4  -1   3      162.16      149.13      3.69 o
  -3  -1   3     3020.40     2647.52     28.22 o
  -2  -1   3     1705.18     2185.02     25.21 o
  -1  -1   3     1015.33      789.84      9.63 o
   0  -1   3     2751.54     2681.72     27.99 o
   1  -1   3     4819.08     5966.45     81.60 o
   2  -1   3       75.56       43.64      1.99 o
   3  -1   3      455.27      304.94      5.63 o
   4  -1   3      244.07      290.17      6.14 o
   5  -1   3       37.60       31.34      3.54 o
   6  -1   3       71.01       62.64      5.22 o
   7  -1   3      307.17      300.89     12.53 o
   8  -1   3       11.09        0.00      9.23 o
   9  -1   3       88.15       93.12     12.85 o
 -10   0   3        0.14        7.62     10.57 o
  -9   0   3       24.98       23.09      8.19 o
  -8   0   3      415.05      392.10     13.74 o
  -7   0   3       21.21       19.01      6.51 o
  -6   0   3      258.34      274.34      9.37 o
  -5   0   3       21.09       15.93      3.06 o
  -4   0   3      561.64      484.89      7.98 o
  -3   0   3      613.23      838.55      9.95 o
  -2   0   3      392.29      350.92      5.11 o
  -1   0   3      145.85      288.62      4.08 o
   0   0   3       58.15      264.77      4.18 o
   1   0   3     2809.81     3686.36     41.42 o
   2   0   3      311.10      359.78      4.96 o
   3   0   3      698.07      795.10     11.73 o
   4   0   3       35.84       34.82      3.70 o
   5   0   3      337.77      335.15      8.39 o
   6   0   3       20.63       20.39      5.28 o
   7   0   3      173.85      177.72     12.94 o
   8   0   3        1.19        0.00     12.17 o
   9   0   3       30.83       71.47     15.48 o
 -10   1   3       86.86      117.56     11.79 o
  -9   1   3       23.06       20.07      8.18 o
  -8   1   3      199.17      193.51     10.82 o
  -7   1   3       84.43       93.84      6.99 o
  -6   1   3      954.44      919.75     16.39 o
  -5   1   3       93.83      161.80      5.06 o
  -4   1   3      171.65      125.73      3.31 o
  -3   1   3      600.00      687.58      8.47 o
  -2   1   3      591.68      675.05      8.66 o
  -1   1   3      375.62      705.37      7.93 o
   0   1   3      309.42      176.48      3.01 o
   1   1   3     6578.84     6756.93     69.60 o
   2   1   3      481.82      499.36      7.11 o
   3   1   3       15.09       14.31      1.68 o
   4   1   3      269.54      215.47      5.81 o
   5   1   3       40.98       35.09      5.84 o
   6   1   3      342.17      321.38     14.60 o
   7   1   3      231.84      196.96     17.58 o
   8   1   3        0.99        3.87      8.87 o
   9   1   3        0.02       16.48     11.63 o
 -10   2   3      149.02      167.76     21.74 o
  -9   2   3        0.58        4.24      7.75 o
  -8   2   3       26.38       18.73      6.40 o
  -7   2   3      169.19      167.15     13.41 o
  -6   2   3       78.17       92.52      5.38 o
  -5   2   3      191.56      280.62      6.48 o
  -4   2   3      855.20      646.58      9.15 o
  -3   2   3      267.38      286.93      4.45 o
  -2   2   3        4.69       14.45      1.77 o
  -1   2   3      443.49      670.01     11.61 o
   0   2   3     2758.27     2518.58     28.86 o
   1   2   3     1631.58     1807.50     19.74 o
   2   2   3      874.50      817.23     10.05 o
   3   2   3      808.09      812.93     10.44 o
   4   2   3       42.82       73.79      4.07 o
   5   2   3      130.00      114.54      6.48 o
   6   2   3        0.11        0.00      5.33 o
   7   2   3      187.23      184.48     11.79 o
   8   2   3        7.27        6.67      9.63 o
 -10   3   3       27.13       31.95     12.60 o
  -9   3   3        6.24        0.00      7.97 o
  -8   3   3       73.66       68.22      7.32 o
  -7   3   3       81.79       81.67     10.79 o
  -6   3   3      254.53      235.42      7.32 o
  -5   3   3       64.64       45.50      4.67 o
  -4   3   3      945.79     1175.26     17.07 o
  -3   3   3     1599.27     1793.53     24.06 o
  -2   3   3       35.07       49.16      2.95 o
  -1   3   3      459.11      397.14      7.59 o
   0   3   3      371.73      381.78      5.76 o
   1   3   3      337.35      314.69      4.91 o
   2   3   3       97.33       78.25      4.26 o
   3   3   3      319.33      261.95      6.05 o
   4   3   3      145.32      158.54      6.49 o
   5   3   3      149.11      118.12      6.80 o
   6   3   3       89.17       97.36      7.97 o
   7   3   3       98.74      103.59      9.35 o
   8   3   3       72.58       69.75     10.99 o
 -10   4   3        0.22        0.00     12.86 o
  -9   4   3        1.40        0.00      7.96 o
  -8   4   3      964.74      901.76     20.99 o
  -7   4   3      342.61      303.38     10.85 o
  -6   4   3      845.15      856.31     15.45 o
  -5   4   3       59.03       36.06      3.25 o
  -4   4   3      830.17      792.43     22.10 o
  -3   4   3        3.63        8.56      2.68 o
  -2   4   3        2.20        0.00      3.22 o
  -1   4   3      271.24      291.71      4.86 o
   0   4   3       33.34       48.73      2.66 o
   1   4   3        8.90       10.97      1.74 o
   2   4   3       44.23       48.08      2.83 o
   3   4   3      285.49      269.74      7.19 o
   4   4   3      186.54      154.33      7.74 o
   5   4   3      167.79      167.62      7.71 o
   6   4   3       52.15       53.49      7.29 o
   7   4   3       19.40       23.48      8.47 o
   8   4   3       20.72        4.55     17.70 o
 -10   5   3       24.27       37.56     14.81 o
  -9   5   3      111.22      127.39     16.32 o
  -8   5   3       27.29       40.13      7.42 o
  -7   5   3       10.72        0.55      5.68 o
  -6   5   3      544.83      551.26     11.41 o
  -5   5   3      175.25      188.46      8.25 o
  -4   5   3        5.24        3.95      2.72 o
  -3   5   3        1.24        0.00      3.38 o
  -2   5   3        5.20        6.78      2.52 o
  -1   5   3      294.74      340.13      6.12 o
   0   5   3      453.07      545.25      9.06 o
   1   5   3     1176.92     1191.28     20.13 o
   2   5   3      242.92      218.56      5.86 o
   3   5   3        0.24        0.00      3.41 o
   4   5   3        3.83        4.44      3.97 o
   5   5   3      189.43      169.34      8.60 o
   6   5   3       54.37       68.56      9.00 o
   7   5   3        0.02        4.35     11.43 o
 -10   6   3       78.83       99.77     17.92 o
  -9   6   3        0.14        8.94     11.00 o
  -8   6   3       30.03       51.62      9.41 o
  -7   6   3        1.22        0.11      4.91 o
  -6   6   3       80.77       92.14      6.93 o
  -5   6   3        0.45        0.00      2.44 o
  -4   6   3      460.59      471.30     21.24 o
  -3   6   3        3.50       21.22      5.06 o
  -2   6   3       12.86        6.84      2.91 o
  -1   6   3      248.72      313.13      7.08 o
   0   6   3      652.30      636.14     12.24 o
   1   6   3      742.03      735.95     11.13 o
   2   6   3      255.36      265.09      7.01 o
   3   6   3       20.04       34.75      4.45 o
   4   6   3       97.93       99.44      6.56 o
   5   6   3       55.26       62.59      7.43 o
   6   6   3        8.94       14.33      8.13 o
   7   6   3       19.54        8.85     13.23 o
  -9   7   3        7.64        5.75      9.04 o
  -8   7   3        4.04        0.00      7.41 o
  -7   7   3        0.66        0.00      5.46 o
  -6   7   3       14.50       15.07      3.67 o
  -5   7   3       47.67       49.02      8.35 o
  -4   7   3        1.57        0.00      5.18 o
  -3   7   3      138.40      107.37     10.37 o
  -2   7   3      337.44      347.63     13.42 o
  -1   7   3      362.34      371.07      9.42 o
   0   7   3      683.45      646.49     11.49 o
   1   7   3       42.71       45.69      4.57 o
   2   7   3       74.06       90.55      5.87 o
   3   7   3        4.70        9.45      4.80 o
   4   7   3      405.31      372.84     13.02 o
   5   7   3       55.71       60.31      8.73 o
   6   7   3        0.00        0.00     19.97 o
  -9   8   3        0.18        0.00     13.95 o
  -8   8   3        1.15        0.00      9.40 o
  -7   8   3       16.38       26.34     12.24 o
  -6   8   3       39.21       52.66     10.19 o
  -5   8   3       37.91       35.04      8.85 o
  -4   8   3        3.98        0.00      6.25 o
  -3   8   3        4.44        4.74      3.18 o
  -2   8   3      395.69      416.53      9.22 o
  -1   8   3     1602.92     1662.81     26.15 o
   0   8   3        9.48       13.09      3.77 o
   1   8   3        0.38        0.00      4.46 o
   2   8   3        1.79        5.02      4.72 o
   3   8   3      153.35      159.08      9.78 o
   4   8   3       93.05       89.19      9.41 o
   5   8   3       63.58       73.83     12.52 o
  -8   9   3        2.33       23.00     17.70 o
  -7   9   3       12.09       22.93     11.94 o
  -6   9   3        0.01        0.00      9.83 o
  -5   9   3       68.41       70.42     10.44 o
  -4   9   3       37.88       42.45      9.11 o
  -3   9   3       38.97       42.06      4.38 o
  -2   9   3       92.46      101.70      5.64 o
  -1   9   3      305.70      314.82      9.42 o
   0   9   3       10.09        9.44      4.98 o
   1   9   3        2.98        3.88      6.28 o
   2   9   3      513.67      464.96     15.62 o
   3   9   3       45.23       54.70     11.42 o
   4   9   3        0.56        0.00     12.15 o
   5   9   3        0.85        2.84     12.81 o
  -8  10   3        0.02       13.55     15.55 o
  -7  10   3        1.62        3.78     12.69 o
  -6  10   3        5.55        0.00     10.44 o
  -5  10   3       87.12       93.49     20.48 o
  -4  10   3        1.84       12.35      9.28 o
  -3  10   3        3.92        4.26      5.82 o
  -2  10   3       27.35       25.04      5.15 o
  -1  10   3       50.04       48.22      6.52 o
   0  10   3        0.86        0.00      5.84 o
   1  10   3       16.97       30.30      7.05 o
   2  10   3      346.94      373.19     19.90 o
   3  10   3      165.35      152.18     12.61 o
   4  10   3        0.06        0.00     12.24 o
  -7  11   3       11.29       34.54     15.17 o
  -6  11   3       10.74       21.36     13.17 o
  -5  11   3       18.70       17.40     12.50 o
  -4  11   3       80.90       99.54     18.96 o
  -3  11   3       99.96      105.68     13.17 o
  -2  11   3       36.06       48.06      6.63 o
  -1  11   3       46.81       38.53      8.95 o
   0  11   3       59.19       72.04      8.37 o
   1  11   3       32.93       36.03      8.55 o
   2  11   3       27.67       30.77     10.24 o
  -5  12   3        0.33        0.00     13.68 o
  -4  12   3        7.20       25.72     13.74 o
  -3  12   3        0.10        5.08     13.10 o
  -2  12   3       42.96       57.71     11.55 o
  -1  12   3        0.04       11.20      9.34 o
   0  12   3       78.49       76.63      9.96 o
   1  12   3       22.84       15.78      9.86 o
  -2 -13   4        1.52       11.61     15.17 o
  -1 -13   4        7.68        0.00     13.17 o
   0 -13   4        0.34        0.00     10.93 o
   1 -13   4        0.77        0.00      7.99 o
   2 -13   4        3.92        1.15      8.13 o
   3 -13   4        3.63       11.16      9.45 o
   4 -13   4        2.16        0.00      8.88 o
  -3 -12   4       20.80       13.47     12.81 o
  -2 -12   4        0.65        8.64     11.78 o
  -1 -12   4       20.32       20.96     11.02 o
   0 -12   4        0.54        0.00      6.94 o
   1 -12   4        0.30        0.00      6.65 o
   2 -12   4        0.05        4.69      6.15 o
   3 -12   4        0.05        0.00      7.08 o
   4 -12   4       13.74        9.33      7.16 o
   5 -12   4        0.09        1.16     11.06 o
   6 -12   4        0.91        1.72     12.92 o
  -5 -11   4        4.34        0.00     15.68 o
  -4 -11   4        0.07        2.43     12.45 o
  -3 -11   4        0.07        0.00     10.66 o
  -2 -11   4       55.02       59.67     15.17 o
  -1 -11   4        0.86       11.86      6.81 o
   0 -11   4       71.13       68.22      7.80 o
   1 -11   4        0.70        7.24     10.45 o
   2 -11   4        4.34        1.98      4.90 o
   3 -11   4       44.05       25.15      5.75 o
   4 -11   4       45.80       36.95      6.35 o
   5 -11   4        0.02        5.07      6.66 o
   6 -11   4       27.62       17.69      8.87 o
   7 -11   4        3.57        0.00     12.54 o
  -6 -10   4        4.91        0.00     14.45 o
  -5 -10   4       33.82       45.37     13.38 o
  -4 -10   4        0.01        4.35     10.66 o
  -3 -10   4       50.91       37.84     12.64 o
  -2 -10   4       82.39       79.15      7.03 o
  -1 -10   4        7.80        3.58      4.86 o
   0 -10   4      178.45      150.50      9.22 o
   1 -10   4       85.72       86.87      5.39 o
   2 -10   4        6.90        7.89      4.26 o
   3 -10   4        1.66        2.38      4.70 o
   4 -10   4       15.75        5.95      5.16 o
   5 -10   4       10.21       15.71      6.89 o
   6 -10   4       53.59       65.15      8.68 o
   7 -10   4        0.20        0.00     10.77 o
  -6  -9   4        0.10        0.00     11.73 o
  -5  -9   4        4.02        0.00      9.99 o
  -4  -9   4       62.55       78.71     10.71 o
  -3  -9   4      158.40      144.76     12.81 o
  -2  -9   4       25.23       34.63      4.33 o
  -1  -9   4        1.01        0.00      4.65 o
   0  -9   4        9.11        8.06      3.97 o
   1  -9   4      300.20      291.20      7.38 o
   2  -9   4     2425.59     2269.51     28.62 o
   3  -9   4       43.74       39.35      4.68 o
   4  -9   4       86.83       88.55      6.83 o
   5  -9   4        2.97        4.99      5.70 o
   6  -9   4        2.22        4.26      6.87 o
   7  -9   4        4.91       13.36      7.88 o
   8  -9   4        0.38        0.00     13.92 o
  -7  -8   4       13.64        8.44     31.86 o
  -6  -8   4       46.88       54.16     12.52 o
  -5  -8   4        8.04       11.17     11.63 o
  -4  -8   4       39.19       49.08      8.76 o
  -3  -8   4      361.82      345.51     14.97 o
  -2  -8   4       84.29       92.84      4.96 o
  -1  -8   4       22.31       26.92      4.09 o
   0  -8   4      152.07      140.15      5.40 o
   1  -8   4       60.86       78.77      4.18 o
   2  -8   4       89.90       80.61      4.91 o
   3  -8   4      199.93      170.63      5.87 o
   4  -8   4      123.31      108.73      6.76 o
   5  -8   4      167.14      148.15      8.72 o
   6  -8   4       98.89       86.00      7.38 o
   7  -8   4        2.01       20.23      7.44 o
   8  -8   4        0.03        0.00     12.28 o
  -8  -7   4       30.92        3.97     19.72 o
  -7  -7   4       14.89        3.21     15.68 o
  -6  -7   4        3.53        3.80      9.63 o
  -5  -7   4      150.92      167.87     13.38 o
  -4  -7   4       77.52       75.45     12.64 o
  -3  -7   4       18.89       25.69      5.89 o
  -2  -7   4       36.91       36.03      4.23 o
  -1  -7   4       27.39       21.58      2.72 o
   0  -7   4     4385.01     4262.30     53.91 o
   1  -7   4      231.24      255.27      5.35 o
   2  -7   4       66.97       79.12      5.90 o
   3  -7   4       15.25        9.45      3.30 o
   4  -7   4       74.04      109.54      6.21 o
   5  -7   4      118.93      120.15     10.38 o
   6  -7   4      217.90      221.72      9.70 o
   7  -7   4        2.72       10.02      8.62 o
   8  -7   4        0.00        0.00     10.34 o
  -8  -6   4       23.22        8.20     20.73 o
  -7  -6   4       36.32       39.15     11.87 o
  -6  -6   4       54.94       54.62      9.48 o
  -5  -6   4      472.64      457.27     17.32 o
  -4  -6   4      188.98      190.31     11.07 o
  -3  -6   4       30.94       35.85      5.69 o
  -2  -6   4      128.49      160.43      4.82 o
  -1  -6   4       10.24        3.67      1.78 o
   0  -6   4     5958.92     5950.66     73.81 o
   1  -6   4     4395.54     4436.50     44.11 o
   2  -6   4        9.37       16.80      2.24 o
   3  -6   4       23.28       38.27      4.01 o
   4  -6   4        3.62        5.86      3.26 o
   5  -6   4        0.60       11.90      4.82 o
   6  -6   4       80.67       96.97      9.02 o
   7  -6   4       58.47       76.26      8.12 o
   8  -6   4        0.56        0.00     11.38 o
   9  -6   4        0.24       14.93     12.48 o
  -9  -5   4       52.58       83.69     16.03 o
  -8  -5   4       71.25       81.73     13.49 o
  -7  -5   4       15.08       15.46     18.46 o
  -6  -5   4      419.50      438.80     17.84 o
  -5  -5   4       32.32       26.21      6.44 o
  -4  -5   4      280.40      245.73     11.23 o
  -3  -5   4        3.74        0.45      3.38 o
  -2  -5   4        5.80       12.78      2.02 o
  -1  -5   4      683.41      895.01     10.99 o
   0  -5   4      113.62      181.14      4.02 o
   1  -5   4      744.06      866.93     11.41 o
   2  -5   4      291.12      228.34      3.99 o
   3  -5   4      410.77      397.60     10.88 o
   4  -5   4     1272.90     1400.28     35.75 o
   5  -5   4       11.01        7.37      3.54 o
   6  -5   4        2.68        0.27      4.18 o
   7  -5   4      119.04      122.88     17.19 o
   8  -5   4       29.96       25.92     15.93 o
   9  -5   4       66.73       49.57     14.70 o
  -9  -4   4        0.15       11.24     13.82 o
  -8  -4   4        2.29        0.00     13.08 o
  -7  -4   4        6.33       11.97      8.56 o
  -6  -4   4      279.20      247.21     13.57 o
  -5  -4   4       17.09       32.30      8.34 o
  -4  -4   4       49.42       66.65      6.77 o
  -3  -4   4      137.40      123.11      6.97 o
  -2  -4   4      504.91      619.80      9.63 o
  -1  -4   4     3779.06     4282.95     48.58 o
   0  -4   4       72.53       81.41      2.27 o
   1  -4   4      212.27      232.22      3.96 o
   2  -4   4      392.17      501.78      6.69 o
   3  -4   4     1025.06     1008.64     22.58 o
   4  -4   4      605.71      567.63     10.95 o
   5  -4   4        2.12        0.44      3.80 o
   6  -4   4      126.13      159.64      7.29 o
   7  -4   4        7.07       11.83      8.85 o
   8  -4   4        2.60       25.32      8.32 o
   9  -4   4       67.06       79.54     14.68 o
  -9  -3   4       55.41       64.52     13.72 o
  -8  -3   4        0.39        8.37      9.48 o
  -7  -3   4      137.38      154.90     13.46 o
  -6  -3   4      856.91      808.74     23.37 o
  -5  -3   4        0.13        0.00      4.49 o
  -4  -3   4     1297.91     1358.95     31.08 o
  -3  -3   4      719.04      679.66     12.63 o
  -2  -3   4      390.96      327.56      5.89 o
  -1  -3   4       77.01       82.92      2.34 o
   0  -3   4     2660.45     2865.47     30.39 o
   1  -3   4        5.14        6.28      1.19 o
   2  -3   4       39.11       24.98      2.49 o
   3  -3   4       39.85       34.10      3.20 o
   4  -3   4        5.13        7.21      2.29 o
   5  -3   4       19.15        9.02      3.13 o
   6  -3   4       23.74       38.34      4.72 o
   7  -3   4        1.35        0.00      5.69 o
   8  -3   4       99.51       86.90     11.29 o
   9  -3   4        0.96        6.35     16.18 o
 -10  -2   4       14.40       37.68     15.55 o
  -9  -2   4        0.02       16.89     11.78 o
  -8  -2   4       78.76       78.90      7.84 o
  -7  -2   4      478.41      480.15     10.98 o
  -6  -2   4      846.45      796.39     14.10 o
  -5  -2   4       16.45       17.37      2.68 o
  -4  -2   4      781.04      681.75      9.61 o
  -3  -2   4      317.85      375.64      5.73 o
  -2  -2   4     1198.77     1059.10     13.01 o
  -1  -2   4       19.71       61.87      1.95 o
   0  -2   4     1236.62     1570.18     15.95 o
   1  -2   4       25.16       18.36      1.88 o
   2  -2   4       65.52       39.81      2.96 o
   3  -2   4      478.97      452.20      9.29 o
   4  -2   4      592.17      610.89     10.81 o
   5  -2   4       14.00       21.07      4.89 o
   6  -2   4       20.46       30.70      5.07 o
   7  -2   4      410.83      385.82     18.60 o
   8  -2   4       15.36       16.70      8.33 o
   9  -2   4       38.54       40.45     18.71 o
 -10  -1   4       72.92       78.76     18.71 o
  -9  -1   4        0.02        5.04      7.83 o
  -8  -1   4      330.30      321.99     12.53 o
  -7  -1   4      423.50      391.57     12.13 o
  -6  -1   4      570.96      601.85     11.81 o
  -5  -1   4        3.45        7.36      2.55 o
  -4  -1   4      948.56      912.23     11.12 o
  -3  -1   4      842.64      861.76     11.19 o
  -2  -1   4     2562.76     3296.12     37.50 o
  -1  -1   4     6666.91     7936.72     87.98 o
   0  -1   4        0.13        8.70      1.15 o
   1  -1   4      829.70     1106.48     16.88 o
   2  -1   4      329.29      250.38      5.88 o
   3  -1   4       64.87       30.06      1.93 o
   4  -1   4       42.33       48.40      4.82 o
   5  -1   4       35.26       36.75      3.95 o
   6  -1   4        0.56        2.45      4.48 o
   7  -1   4        6.92       19.24      7.74 o
   8  -1   4       53.40       37.67      9.31 o
   9  -1   4       28.27       21.62     25.03 o
 -10   0   4        2.30       14.54     12.07 o
  -9   0   4       36.52       25.35      8.00 o
  -8   0   4      710.91      638.32     17.84 o
  -7   0   4        3.04        1.80      4.98 o
  -6   0   4      264.61      273.34      9.41 o
  -5   0   4      118.65      139.32      4.63 o
  -4   0   4      783.49      856.93     10.61 o
  -3   0   4     2163.05     2332.78     27.30 o
  -2   0   4     7860.83     7732.21     85.95 o
  -1   0   4     9069.38     9792.73    100.23 o
   0   0   4      771.46      808.28     10.06 o
   1   0   4     1267.47     1292.36     15.49 o
   2   0   4      274.17      240.34      4.26 o
   3   0   4      386.43      466.42      9.75 o
   4   0   4      206.00      204.73      8.13 o
   5   0   4       29.31       39.36      3.70 o
   6   0   4      467.98      411.99     11.19 o
   7   0   4       97.63       80.06      8.60 o
   8   0   4       18.92       16.08      9.17 o
   9   0   4        8.65       21.16     12.47 o
 -10   1   4       64.01       47.50     12.38 o
  -9   1   4       16.60        4.64      8.01 o
  -8   1   4      329.84      319.98     14.93 o
  -7   1   4      153.43      177.35     12.91 o
  -6   1   4      917.46      825.03     15.03 o
  -5   1   4      880.30      814.53     14.11 o
  -4   1   4      732.08      768.59      9.78 o
  -3   1   4     2605.58     2898.10     33.46 o
  -2   1   4      182.48      183.79      3.77 o
  -1   1   4     9763.08    10571.01    108.10 o
   0   1   4    11150.60    11742.69    129.75 o
   1   1   4     3508.68     3787.75     43.04 o
   2   1   4     1072.13     1113.30     14.16 o
   3   1   4      366.59      435.58      7.99 o
   4   1   4      177.47      171.39      4.86 o
   5   1   4      572.73      538.72     10.43 o
   6   1   4       74.74       94.67      9.08 o
   7   1   4       36.71       33.61      7.34 o
   8   1   4       18.15       32.44     13.13 o
 -10   2   4       61.09       76.70     22.13 o
  -9   2   4        6.75       12.44      7.57 o
  -8   2   4        0.06        7.21      6.06 o
  -7   2   4      953.27      866.48     19.15 o
  -6   2   4      245.87      231.19      7.23 o
  -5   2   4      983.96     1073.85     14.35 o
  -4   2   4     2378.67     2651.30     36.33 o
  -3   2   4      481.30      507.45      8.07 o
  -2   2   4       96.25       78.47      3.35 o
  -1   2   4     1042.92     1184.69     35.18 o
   0   2   4      885.16      924.18     11.68 o
   1   2   4     1084.15     1054.04     13.35 o
   2   2   4     1488.52     1663.03     20.26 o
   3   2   4       65.39       72.46      4.35 o
   4   2   4      121.15      122.82      5.83 o
   5   2   4       22.58       19.43      4.55 o
   6   2   4      561.80      515.52     15.05 o
   7   2   4      122.89      117.88     10.30 o
   8   2   4       32.91       41.35     10.46 o
 -10   3   4       52.37       58.23     13.69 o
  -9   3   4        9.78        0.00      7.47 o
  -8   3   4      451.74      406.14     13.89 o
  -7   3   4       42.47       40.06      7.60 o
  -6   3   4        0.22        3.78      3.32 o
  -5   3   4      304.34      274.39      7.37 o
  -4   3   4     2634.03     2723.30     42.89 o
  -3   3   4       95.19       68.86      4.47 o
  -2   3   4      783.71      918.98     15.17 o
  -1   3   4      249.86      308.42      4.94 o
   0   3   4        2.55        5.23      1.46 o
   1   3   4     2426.39     2779.74     32.51 o
   2   3   4        0.78        0.42      1.89 o
   3   3   4       35.07       37.79      3.29 o
   4   3   4      261.09      277.20      8.13 o
   5   3   4       34.08       47.89      6.09 o
   6   3   4       10.43       14.44      6.59 o
   7   3   4        3.30       11.83      7.98 o
   8   3   4      123.79      135.03     17.29 o
 -10   4   4        1.02        0.00     10.39 o
  -9   4   4       16.83        5.58      7.96 o
  -8   4   4        0.06        0.00      6.15 o
  -7   4   4        0.75        0.00      4.31 o
  -6   4   4       11.77       18.50      4.89 o
  -5   4   4      274.15      279.43      9.85 o
  -4   4   4       87.44       58.62      5.89 o
  -3   4   4       86.92      109.55      4.53 o
  -2   4   4      416.20      373.88      8.21 o
  -1   4   4       15.54        6.14      1.86 o
   0   4   4     1101.46     1332.07     16.83 o
   1   4   4        5.04        3.59      2.18 o
   2   4   4       54.70       38.46      3.61 o
   3   4   4       31.49       37.89      4.01 o
   4   4   4      539.36      511.11     13.32 o
   5   4   4       51.12       51.33      6.97 o
   6   4   4      204.02      221.21     12.17 o
   7   4   4       13.77       10.90      8.67 o
 -10   5   4       23.08       51.26     22.57 o
  -9   5   4       94.43       78.22     18.56 o
  -8   5   4      164.07      151.53     10.84 o
  -7   5   4        0.64        0.00      6.71 o
  -6   5   4      153.11      142.39      9.78 o
  -5   5   4       61.69       41.70      4.35 o
  -4   5   4       15.29        9.86      4.65 o
  -3   5   4       29.51       32.67      5.01 o
  -2   5   4       79.94       84.36      8.60 o
  -1   5   4     1246.76     1205.88     16.75 o
   0   5   4      551.08      534.47     10.11 o
   1   5   4     1149.84     1225.88     16.30 o
   2   5   4        1.22        7.10      3.03 o
   3   5   4        0.62        2.86      4.18 o
   4   5   4      348.74      314.49     11.04 o
   5   5   4      310.11      305.18     12.17 o
   6   5   4       96.08      107.48      9.49 o
   7   5   4        0.25        0.00     13.12 o
 -10   6   4       40.31       52.78     15.72 o
  -9   6   4        6.62       14.81     13.50 o
  -8   6   4        0.52       16.26      6.98 o
  -7   6   4       71.91       71.87      5.48 o
  -6   6   4       19.12       16.79      3.97 o
  -5   6   4       49.04       49.64      7.32 o
  -4   6   4        1.25        0.90      4.82 o
  -3   6   4       10.85        8.09      5.01 o
  -2   6   4       12.25        4.77      4.46 o
  -1   6   4      137.09      123.46      7.76 o
   0   6   4       14.01       16.00      3.09 o
   1   6   4      341.74      291.29      7.22 o
   2   6   4      472.63      445.63     10.69 o
   3   6   4       52.25       54.57      6.09 o
   4   6   4      699.64      670.49     17.12 o
   5   6   4        7.85        7.31      7.80 o
   6   6   4       28.25       38.77      9.53 o
  -9   7   4       54.86       56.58     16.18 o
  -8   7   4       39.20       56.96      8.66 o
  -7   7   4       47.13       37.18      6.24 o
  -6   7   4        0.68        0.00      7.12 o
  -5   7   4       40.82       50.89      9.86 o
  -4   7   4       64.61       66.64      8.20 o
  -3   7   4      174.43      157.66      9.99 o
  -2   7   4       15.24        5.46      5.18 o
  -1   7   4      106.38       98.84      6.57 o
   0   7   4        5.42       12.96      3.51 o
   1   7   4      136.19      129.42      6.78 o
   2   7   4      163.66      132.27      7.60 o
   3   7   4      196.58      196.30     11.18 o
   4   7   4       27.45       16.55     14.27 o
   5   7   4        3.65        7.19      9.48 o
   6   7   4        0.16       24.07     26.30 o
  -9   8   4        1.39        5.85     21.49 o
  -8   8   4        1.66        0.00     21.49 o
  -7   8   4       79.97      104.68     17.70 o
  -6   8   4       17.11       22.73     10.62 o
  -5   8   4       10.67        0.00      7.48 o
  -4   8   4        0.73        0.00     13.91 o
  -3   8   4       23.44       24.57      6.97 o
  -2   8   4       15.73       28.35      3.60 o
  -1   8   4      275.11      291.39     11.57 o
   0   8   4        6.40       10.95      4.41 o
   1   8   4        4.22        8.64      4.58 o
   2   8   4       45.46       29.29      5.84 o
   3   8   4        3.73       17.64      6.89 o
   4   8   4       41.77       33.13     12.10 o
   5   8   4        0.18       27.51     11.97 o
  -8   9   4        0.10        0.00     22.25 o
  -7   9   4        7.97        0.00     12.34 o
  -6   9   4        5.59       30.85     15.68 o
  -5   9   4       51.64       41.56     20.23 o
  -4   9   4       13.47        9.43     10.37 o
  -3   9   4        0.38        6.54      7.84 o
  -2   9   4        2.46        5.52      4.01 o
  -1   9   4       23.57       32.80      5.05 o
   0   9   4       75.06       80.61      6.85 o
   1   9   4       51.30       59.88      7.21 o
   2   9   4       60.89       49.24      7.68 o
   3   9   4       13.55       24.64      7.91 o
   4   9   4        2.18        0.00     13.65 o
  -8  10   4        0.20       14.66     16.09 o
  -7  10   4        2.54       17.45     14.09 o
  -6  10   4        3.05        0.00     15.17 o
  -5  10   4       70.43       47.95     13.32 o
  -4  10   4       14.28        5.27      9.99 o
  -3  10   4        7.25        0.00     12.64 o
  -2  10   4        1.74        0.00      6.86 o
  -1  10   4        5.89        5.23      6.06 o
   0  10   4      165.58      185.31     18.69 o
   1  10   4       80.41       82.04      8.38 o
   2  10   4        9.02        0.00      8.55 o
   3  10   4        5.15        0.00     15.42 o
  -7  11   4        9.57       20.19     22.76 o
  -6  11   4        1.20        8.67     14.25 o
  -5  11   4        3.34        0.00     12.60 o
  -4  11   4      162.66      202.64     18.93 o
  -3  11   4      155.72      173.53     17.48 o
  -2  11   4        0.03       13.67      7.88 o
  -1  11   4        6.97        2.68      7.39 o
   0  11   4       52.37       60.34     12.38 o
   1  11   4        0.97        5.29      8.65 o
   2  11   4       14.58        9.49     17.38 o
  -5  12   4        1.99       22.10     15.33 o
  -4  12   4        0.62        0.00     13.32 o
  -3  12   4        4.19        0.00     14.40 o
  -2  12   4       35.40       54.86     12.25 o
  -1  12   4        7.20       16.90     11.63 o
   0  12   4       15.31        0.00     13.69 o
  -2 -13   5        6.17       31.53     14.12 o
  -1 -13   5        3.79        0.00     12.86 o
   0 -13   5        2.88        0.35      8.11 o
   1 -13   5        0.01        0.00      9.07 o
   2 -13   5        2.79       10.44     10.52 o
   3 -13   5        1.21        0.00      9.42 o
   4 -13   5        6.98       13.48      8.26 o
  -3 -12   5        0.03        0.00     12.60 o
  -2 -12   5       37.50       65.74     13.23 o
  -1 -12   5       12.91        0.06      7.85 o
   0 -12   5        0.00        0.00      6.68 o
   1 -12   5        6.94        2.98      6.94 o
   2 -12   5       27.57       21.24      7.36 o
   3 -12   5        7.40        8.68      6.73 o
   4 -12   5       49.64       27.46      7.54 o
   5 -12   5        0.10        0.00      7.92 o
  -5 -11   5        2.72       14.53     14.66 o
  -4 -11   5        0.21        0.00     15.42 o
  -3 -11   5        4.29        0.00     10.93 o
  -2 -11   5       24.46       54.11     12.14 o
  -1 -11   5       34.52       42.38      7.11 o
   0 -11   5       31.50       42.49      6.35 o
   1 -11   5       54.23       37.53      6.92 o
   2 -11   5        0.00        0.00      5.58 o
   3 -11   5        7.52        8.44      5.82 o
   4 -11   5       37.50       27.73      6.45 o
   5 -11   5        4.91       14.86      7.00 o
   6 -11   5       15.55       28.34      9.58 o
  -6 -10   5        1.10       31.35     33.12 o
  -5 -10   5        0.87        2.97     14.41 o
  -4 -10   5       22.57       10.10      9.99 o
  -3 -10   5        0.56        0.00      8.92 o
  -2 -10   5       23.42        8.70      6.22 o
  -1 -10   5      107.49       95.10      6.82 o
   0 -10   5      103.92      112.71      6.43 o
   1 -10   5      127.64      111.65      6.83 o
   2 -10   5      171.29      171.78      8.03 o
   3 -10   5        3.44        0.00      4.71 o
   4 -10   5       12.46       15.60      5.46 o
   5 -10   5       36.22       35.24      6.91 o
   6 -10   5       83.98       82.02      8.77 o
   7 -10   5        0.04        4.02     13.96 o
  -6  -9   5        0.59       11.52     12.50 o
  -5  -9   5       23.53       26.22     10.54 o
  -4  -9   5      100.29       88.32     11.23 o
  -3  -9   5      102.60      106.84     10.90 o
  -2  -9   5       26.17       24.38      5.30 o
  -1  -9   5        2.63        5.90      5.14 o
   0  -9   5      189.79      190.58      7.61 o
   1  -9   5        1.96        0.83      3.74 o
   2  -9   5     1260.37     1263.03     19.56 o
   3  -9   5      363.81      332.59      9.08 o
   4  -9   5        1.32        8.21      5.10 o
   5  -9   5        3.12        3.44      6.71 o
   6  -9   5        9.98       29.14     11.31 o
   7  -9   5       10.49       12.88     10.53 o
   8  -9   5        5.76       18.33     13.01 o
  -7  -8   5       35.78       29.52     13.68 o
  -6  -8   5       21.31       19.00     17.45 o
  -5  -8   5        4.60        0.39     10.11 o
  -4  -8   5        5.68        5.18      7.48 o
  -3  -8   5      109.91      102.36      9.58 o
  -2  -8   5      192.60      219.69      6.81 o
  -1  -8   5        3.93        7.00      3.11 o
   0  -8   5      131.46      116.33      5.31 o
   1  -8   5       55.06       39.74      4.30 o
   2  -8   5      170.84      153.44      5.89 o
   3  -8   5       11.52        8.65      3.47 o
   4  -8   5      456.71      406.28      9.48 o
   5  -8   5       41.19       44.58      6.35 o
   6  -8   5       19.16       30.47      7.18 o
   7  -8   5       22.29       21.93     11.65 o
   8  -8   5        0.59       32.06     12.52 o
  -8  -7   5        5.67        0.00     14.25 o
  -7  -7   5       83.69      111.62     14.76 o
  -6  -7   5      226.77      229.22     28.07 o
  -5  -7   5       46.75       38.71      9.61 o
  -4  -7   5       24.34       42.33      8.85 o
  -3  -7   5       61.20       66.92      7.84 o
  -2  -7   5      274.76      258.39      5.97 o
  -1  -7   5       10.41        7.82      2.72 o
   0  -7   5     2110.36     1900.37     26.22 o
   1  -7   5      829.97      866.37     13.55 o
   2  -7   5      103.52       90.71      4.60 o
   3  -7   5        1.77        0.27      2.71 o
   4  -7   5      359.45      446.06     10.20 o
   5  -7   5       32.31       45.75      5.01 o
   6  -7   5       32.11       44.42      6.56 o
   7  -7   5        0.12        0.00     10.93 o
   8  -7   5        0.60        0.00     13.68 o
  -8  -6   5        0.76        0.00     11.78 o
  -7  -6   5       20.38       11.45     10.07 o
  -6  -6   5      133.39      157.56     13.60 o
  -5  -6   5       16.37        9.46      6.68 o
  -4  -6   5       88.46      100.52      9.11 o
  -3  -6   5       96.29       84.02      7.84 o
  -2  -6   5      327.90      336.04     16.06 o
  -1  -6   5       18.56       18.59      2.68 o
   0  -6   5       62.66       59.43      3.22 o
   1  -6   5        4.02        2.28      2.01 o
   2  -6   5      375.73      317.72      6.41 o
   3  -6   5        8.53        2.43      2.33 o
   4  -6   5       63.45       86.94      5.09 o
   5  -6   5      193.71      166.14      8.90 o
   6  -6   5        6.41       14.61      4.54 o
   7  -6   5      103.35      145.16     14.07 o
   8  -6   5        6.67        0.00     18.46 o
  -9  -5   5       16.61        2.97     22.76 o
  -8  -5   5       17.52        2.15     11.42 o
  -7  -5   5       12.61        4.41      8.50 o
  -6  -5   5      288.80      301.40     15.26 o
  -5  -5   5       67.94       89.93      8.71 o
  -4  -5   5        1.73        5.81      4.37 o
  -3  -5   5       75.42       73.24      6.61 o
  -2  -5   5      235.18      222.47      6.98 o
  -1  -5   5      712.96     1021.12     15.25 o
   0  -5   5       23.05       22.17      1.82 o
   1  -5   5      141.28       91.79      3.06 o
   2  -5   5      470.62      491.66      7.82 o
   3  -5   5       78.41       56.49      3.65 o
   4  -5   5      656.31      654.33     13.83 o
   5  -5   5       90.58       92.94      9.47 o
   6  -5   5        0.21        0.00      3.91 o
   7  -5   5       97.11       91.37      8.75 o
   8  -5   5       23.64       34.60     12.39 o
   9  -5   5       97.02       71.69     16.89 o
  -9  -4   5        0.16       25.08     13.83 o
  -7  -4   5       24.95       18.09     18.20 o
  -6  -4   5       69.06       67.42      8.85 o
  -5  -4   5        0.05        5.75      4.96 o
  -4  -4   5       54.40       59.97      6.19 o
  -3  -4   5      593.75      503.74     14.65 o
  -2  -4   5     3253.61     3287.31     45.73 o
  -1  -4   5       13.82       13.09      1.86 o
   0  -4   5      173.54      205.53      3.52 o
   1  -4   5      417.59      423.37      6.41 o
   2  -4   5      142.04      159.10      4.69 o
   3  -4   5      103.42       99.60      7.32 o
   4  -4   5      217.60      209.96     24.78 o
   5  -4   5       57.95       66.25      7.87 o
   6  -4   5        0.00        0.00      4.00 o
   7  -4   5       20.88       34.63      8.64 o
   8  -4   5        0.03        0.67     13.36 o
   9  -4   5       49.20       58.63     26.80 o
  -9  -3   5        7.42        2.77     12.76 o
  -8  -3   5      199.19      191.16     17.35 o
  -7  -3   5        9.45        5.96      7.90 o
  -6  -3   5      440.41      452.65     16.49 o
  -5  -3   5        8.95        8.89      4.85 o
  -4  -3   5        0.17        0.00      3.52 o
  -3  -3   5       14.70       26.44      1.91 o
  -2  -3   5        0.10        2.48      1.35 o
  -1  -3   5      571.12      641.33      8.67 o
   0  -3   5       10.53       12.28      1.29 o
   1  -3   5       24.40       13.03      1.98 o
   2  -3   5      250.54      357.29      7.90 o
   3  -3   5       97.34      112.99      7.33 o
   4  -3   5       71.25       74.96     12.14 o
   5  -3   5      461.86      447.57      9.22 o
   6  -3   5        0.05        0.00      4.02 o
   7  -3   5       67.19       74.92      7.91 o
   8  -3   5       11.39       27.53     22.76 o
   9  -3   5        0.98       14.97     22.76 o
 -10  -2   5       20.53       25.55     31.61 o
  -9  -2   5       29.60       40.96     15.78 o
  -8  -2   5       39.85       38.11     14.02 o
  -7  -2   5       10.24        5.30      4.35 o
  -6  -2   5     1546.38     1475.72     23.40 o
  -5  -2   5      336.51      361.21      8.15 o
  -4  -2   5       23.77        6.66      1.70 o
  -3  -2   5      623.15      667.79      9.90 o
  -2  -2   5      127.48      182.78      3.64 o
  -1  -2   5     1401.96     1406.28     16.89 o
   0  -2   5      479.79      448.62      5.92 o
   1  -2   5     1651.77     1607.12     24.02 o
   2  -2   5      266.99      307.06     12.18 o
   3  -2   5       52.39       54.75      5.53 o
   4  -2   5       38.15       60.36      4.35 o
   5  -2   5      173.81      173.94     10.29 o
   6  -2   5      401.47      425.80     10.55 o
   7  -2   5      432.22      357.16     17.72 o
   8  -2   5        1.49        4.25      8.83 o
   9  -2   5       35.67       19.49     25.03 o
 -10  -1   5       99.71       98.93     47.79 o
  -9  -1   5      112.00      114.65     10.24 o
  -8  -1   5      121.46      123.08      9.72 o
  -7  -1   5      388.03      382.80     15.26 o
  -6  -1   5        2.92        6.18      3.40 o
  -5  -1   5      264.40      237.52      5.81 o
  -4  -1   5      158.39      155.01      3.60 o
  -3  -1   5     1008.75     1185.47     14.87 o
  -2  -1   5       14.55       11.15      1.39 o
  -1  -1   5      324.27      409.46      5.51 o
   0  -1   5       16.79       23.44      1.45 o
   1  -1   5      219.72      201.81      4.18 o
   2  -1   5      252.98      233.19     13.91 o
   3  -1   5      713.30      579.28      9.09 o
   4  -1   5        3.49        5.99      2.26 o
   5  -1   5      115.07      119.56      5.19 o
   6  -1   5        7.66       26.66      5.19 o
   7  -1   5       37.99       58.91      8.35 o
   8  -1   5       19.17        4.53      9.48 o
   9  -1   5        1.22       17.60     14.84 o
 -10   0   5        2.94        6.56     15.26 o
  -9   0   5        2.83       16.45      7.82 o
  -8   0   5      769.27      740.95     18.63 o
  -7   0   5      147.34      146.23      8.84 o
  -6   0   5      449.27      455.74     11.82 o
  -5   0   5        9.91        8.27      2.41 o
  -4   0   5     1239.39     1267.35     16.14 o
  -3   0   5      511.90      549.02      7.93 o
  -2   0   5     4017.23     4004.03     45.41 o
  -1   0   5     1617.30     1588.24     17.44 o
   0   0   5      941.95     1148.51     14.06 o
   1   0   5      186.02      181.67      3.57 o
   2   0   5        8.82        3.60      2.63 o
   3   0   5      730.50      821.87     12.68 o
   4   0   5       89.61       76.30      6.06 o
   5   0   5      144.54      149.30      7.29 o
   6   0   5       52.95       57.44      5.09 o
   7   0   5      166.84      172.32     12.02 o
   8   0   5       52.00       57.07     10.40 o
 -10   1   5        5.13       23.20     11.07 o
  -9   1   5       14.01       12.56      7.75 o
  -8   1   5      416.91      356.12     13.07 o
  -7   1   5      253.50      258.78     10.25 o
  -6   1   5      542.50      511.10     11.00 o
  -5   1   5        1.52        1.50      2.33 o
  -4   1   5       22.94       48.36      3.21 o
  -3   1   5      789.34      870.62     11.42 o
  -2   1   5     1106.62     1079.53     12.27 o
  -1   1   5     6453.04     6845.65     70.66 o
   0   1   5     1480.54     1469.60     17.77 o
   1   1   5     1462.30     1502.78     18.29 o
   2   1   5      374.33      392.78      6.36 o
   3   1   5       95.10       68.68      3.63 o
   4   1   5       59.40       66.41      4.82 o
   5   1   5      168.29      167.14      7.26 o
   6   1   5       95.01      100.36      8.05 o
   7   1   5        2.93       12.35      7.93 o
   8   1   5       11.65       16.96     13.64 o
 -10   2   5       75.66       98.64     14.22 o
  -9   2   5        0.05        0.00     11.61 o
  -8   2   5      117.52      114.17      8.96 o
  -7   2   5       18.40       26.19      5.16 o
  -6   2   5      160.73      159.61      6.98 o
  -5   2   5      232.09      206.58      5.84 o
  -4   2   5      709.83      786.28     15.45 o
  -3   2   5      634.98      742.69     13.56 o
  -2   2   5      925.06      966.19     15.80 o
  -1   2   5       49.22       46.14      2.08 o
   0   2   5     1281.76     1534.15     18.63 o
   1   2   5     3246.26     3491.68     40.29 o
   2   2   5      476.65      584.87      8.15 o
   3   2   5        2.56        0.00      2.80 o
   4   2   5        4.74        0.00      3.41 o
   5   2   5      201.39      188.84      9.33 o
   6   2   5       92.54      108.87      8.66 o
   7   2   5       19.47       25.27     12.28 o
   8   2   5       74.01       99.65     12.28 o
 -10   3   5       89.13       82.43     11.56 o
  -9   3   5       18.06       11.94      8.15 o
  -8   3   5      330.40      299.85     13.58 o
  -7   3   5        7.52        9.54      4.48 o
  -6   3   5        0.43        0.00      3.09 o
  -5   3   5        4.93        9.08      2.55 o
  -4   3   5      188.62      210.49      9.43 o
  -3   3   5      264.64      175.84      5.77 o
  -2   3   5       10.26       13.76      2.69 o
  -1   3   5      179.38      222.29      4.53 o
   0   3   5       36.11       44.68      2.85 o
   1   3   5     1645.25     1828.29     26.32 o
   2   3   5      771.19      752.57     10.27 o
   3   3   5      459.17      444.03     11.48 o
   4   3   5      308.10      305.02     10.30 o
   5   3   5       69.75       65.27      6.78 o
   6   3   5        0.01        0.00      6.61 o
   7   3   5       11.44       27.07      8.73 o
   8   3   5       74.59       64.29     15.84 o
 -10   4   5        2.58        0.00     10.75 o
  -9   4   5        7.84       10.96      8.03 o
  -8   4   5       16.44       28.64     10.80 o
  -7   4   5      363.82      322.14      9.47 o
  -6   4   5       18.08       11.93      5.63 o
  -5   4   5      221.14      170.24      9.99 o
  -4   4   5      581.32      469.25     14.65 o
  -3   4   5      270.82      263.34     10.11 o
  -2   4   5     1133.96     1232.50     28.43 o
  -1   4   5     4378.34     4444.23     65.47 o
   0   4   5      349.11      322.96      5.91 o
   1   4   5      335.52      381.61      8.58 o
   2   4   5      426.21      328.61      8.21 o
   3   4   5      119.13      109.89      6.99 o
   4   4   5     1636.27     1484.10     28.50 o
   5   4   5      546.66      507.37     14.69 o
   6   4   5        6.37        6.63      7.29 o
   7   4   5       21.83       25.86     15.12 o
 -10   5   5        8.41       12.58     10.87 o
  -9   5   5        8.24       36.49      8.51 o
  -8   5   5        0.13        1.78      6.86 o
  -7   5   5      105.17      117.00      7.03 o
  -6   5   5       10.71       22.51      4.71 o
  -5   5   5       36.43       32.35      6.25 o
  -4   5   5       14.51       12.78      5.18 o
  -3   5   5      215.19      232.80     10.19 o
  -2   5   5      646.31      637.77     17.88 o
  -1   5   5     2833.04     2978.88     53.50 o
   0   5   5       18.24       40.09      3.03 o
   1   5   5       95.52       94.60      4.62 o
   2   5   5      182.55      138.34      6.18 o
   3   5   5       52.50       50.84      5.82 o
   4   5   5       53.34       56.53      6.91 o
   5   5   5       24.34       14.43      6.52 o
   6   5   5       57.75       50.26      9.02 o
   7   5   5        8.91       35.90     18.71 o
 -10   6   5       27.97       27.46     43.74 o
  -9   6   5       14.68       27.38     15.36 o
  -8   6   5       13.18       12.02      6.93 o
  -7   6   5        6.22        0.00      5.40 o
  -6   6   5       27.20       28.82      7.51 o
  -5   6   5      230.01      224.04     12.33 o
  -4   6   5        0.35        0.00      4.97 o
  -3   6   5      173.45      149.17      9.30 o
  -2   6   5       43.53       44.99      6.08 o
  -1   6   5      209.26      225.98     10.22 o
   0   6   5       42.92       47.46      4.78 o
   1   6   5       49.37       39.72      4.31 o
   2   6   5      489.16      446.64     11.03 o
   3   6   5      283.47      265.36     10.75 o
   4   6   5        0.01        0.00      6.02 o
   5   6   5        0.00        9.24      8.85 o
   6   6   5       38.20       30.19     12.25 o
  -9   7   5        8.91       12.39     19.72 o
  -8   7   5        0.23       11.50     26.55 o
  -7   7   5       34.04       26.05      9.63 o
  -6   7   5       44.08       24.82      8.40 o
  -5   7   5        2.96        2.71      6.77 o
  -4   7   5       79.33       66.49      8.04 o
  -3   7   5       27.88       19.07      6.61 o
  -2   7   5      290.71      286.60     12.69 o
  -1   7   5        1.06        0.00      3.10 o
   0   7   5        0.12        0.00      3.67 o
   1   7   5       11.21       10.30      4.36 o
   2   7   5     1051.91     1008.42     19.18 o
   3   7   5     1149.02     1183.72     25.15 o
   4   7   5        4.28        0.00      7.15 o
   5   7   5        0.40       12.66      8.82 o
  -9   8   5        0.41       16.99     18.96 o
  -8   8   5       24.19       22.58     15.93 o
  -7   8   5      116.41      137.82     13.59 o
  -6   8   5       36.22       49.19     10.35 o
  -5   8   5       18.43        4.36      8.04 o
  -4   8   5        1.81        3.03      7.15 o
  -3   8   5       52.25       63.17      8.92 o
  -2   8   5      132.98      120.23     10.90 o
  -1   8   5       36.24       43.90      4.47 o
   0   8   5       36.01       39.52      5.27 o
   1   8   5       96.44      121.60      8.14 o
   2   8   5       80.05       87.23      7.24 o
   3   8   5        8.47       13.03      7.27 o
   4   8   5       87.11       77.04     12.09 o
   5   8   5        0.00       22.21     12.50 o
  -8   9   5       16.94       24.54     20.48 o
  -7   9   5       32.93       50.32     13.23 o
  -6   9   5       35.35       42.35     11.73 o
  -5   9   5        5.83        0.00     13.40 o
  -4   9   5       41.29       65.23     10.66 o
  -3   9   5        1.94        3.34     10.87 o
  -2   9   5       43.66       51.81      9.28 o
  -1   9   5       29.66       14.33      6.01 o
   0   9   5       41.35       37.73      6.11 o
   1   9   5       31.13       23.55      6.65 o
   2   9   5      149.56      153.00     11.32 o
   3   9   5       65.57       78.16      9.84 o
   4   9   5        0.07        0.00     13.05 o
  -7  10   5       25.33       20.88     13.93 o
  -6  10   5        0.01        0.00     11.78 o
  -5  10   5        2.75        0.00     11.08 o
  -4  10   5       64.49       54.49     13.38 o
  -3  10   5        6.70        0.00     13.65 o
  -2  10   5       44.28       41.95      8.19 o
  -1  10   5       22.68       27.98     11.17 o
   0  10   5       19.78       11.75     11.06 o
   1  10   5       12.33        7.43      7.72 o
   2  10   5        0.08        0.00      9.49 o
   3  10   5        2.15       18.27     13.76 o
  -6  11   5       18.76       19.72     14.97 o
  -5  11   5       21.41       43.11     13.89 o
  -4  11   5      146.22      162.40     16.62 o
  -3  11   5       20.85       33.32     20.99 o
  -2  11   5       24.82       39.48     13.46 o
  -1  11   5       66.36       79.45     11.32 o
   0  11   5        0.79       17.79      9.56 o
   1  11   5       13.67       24.37     10.43 o
  -4  12   5        2.51       23.82     15.53 o
  -3  12   5       14.61        8.04     14.84 o
  -2  12   5       13.76        8.35     11.61 o
  -1  12   5        0.09        9.52     14.32 o
  -2 -13   6        1.12        0.00     13.76 o
  -1 -13   6        2.39        0.00     27.31 o
   0 -13   6        6.81        0.81      8.22 o
   1 -13   6       10.93        0.00      8.87 o
   2 -13   6       42.15       31.78     17.30 o
   3 -13   6        3.77       17.10      9.41 o
  -3 -12   6       13.80       37.20     13.76 o
  -2 -12   6       63.03       68.13     13.41 o
  -1 -12   6        1.86        0.00      8.51 o
   0 -12   6        0.02       13.69      7.25 o
   1 -12   6        5.68        2.68      6.32 o
   2 -12   6      203.94      180.52     12.12 o
   3 -12   6       13.88       16.39      8.48 o
   4 -12   6       18.23       18.20      7.35 o
   5 -12   6        0.08        9.88     10.14 o
  -5 -11   6        0.77        3.92     13.96 o
  -4 -11   6        0.80       13.20     25.28 o
  -3 -11   6       42.08       52.02     12.24 o
  -2 -11   6        0.29        5.11      9.99 o
  -1 -11   6       29.70       35.33      7.05 o
   0 -11   6       90.19       97.98      7.93 o
   1 -11   6        7.67        3.37      5.36 o
   2 -11   6        0.23        2.59      6.36 o
   3 -11   6        4.27        0.00      7.74 o
   4 -11   6       23.85       37.61     11.37 o
   5 -11   6       28.31       27.70      6.99 o
   6 -11   6       47.05       27.01     11.40 o
  -6 -10   6       21.38       12.46     15.04 o
  -5 -10   6        0.65        1.70     12.45 o
  -4 -10   6      151.88      176.07     30.09 o
  -3 -10   6       12.22        7.66      9.28 o
  -2 -10   6        3.40        9.52      7.73 o
  -1 -10   6        0.85       12.68      8.04 o
   0 -10   6      643.73      552.86     11.85 o
   1 -10   6       99.16       99.23      6.23 o
   2 -10   6      113.85      118.51      7.77 o
   3 -10   6       10.85       13.72      5.17 o
   4 -10   6       29.30       28.97      5.65 o
   5 -10   6        7.80       11.82      5.87 o
   6 -10   6       57.16       73.22     11.32 o
   7 -10   6        0.67        8.15     11.93 o
  -6  -9   6        5.55       24.10     12.74 o
  -5  -9   6       55.47       44.91     11.73 o
  -4  -9   6       64.41       59.33     10.33 o
  -3  -9   6        0.01       13.75      9.10 o
  -2  -9   6      107.66       96.21      5.87 o
  -1  -9   6        3.59        0.00      3.65 o
   0  -9   6      340.06      410.99     11.09 o
   1  -9   6      458.32      419.99     13.58 o
   2  -9   6       36.82       43.76      6.29 o
   3  -9   6       91.93      132.02      9.21 o
   4  -9   6        7.88        0.00      4.71 o
   5  -9   6        8.33        7.54      5.51 o
   6  -9   6        1.62        9.05     11.16 o
   7  -9   6        7.35       31.55     13.46 o
  -7  -8   6        8.03       23.77     13.60 o
  -6  -8   6        8.52       11.79     11.38 o
  -5  -8   6        3.56       14.53      8.71 o
  -4  -8   6       23.07       29.11      8.35 o
  -3  -8   6       27.08       23.32     12.39 o
  -2  -8   6      127.66      141.08      5.31 o
  -1  -8   6       43.56       49.49      4.19 o
   0  -8   6       14.97       23.39      4.03 o
   1  -8   6      159.59      151.73      7.38 o
   2  -8   6       51.00       60.66      6.21 o
   3  -8   6       49.76       56.04      5.12 o
   4  -8   6      299.79      273.55      7.76 o
   5  -8   6       64.91       74.96      5.36 o
   6  -8   6        8.94       12.42      7.98 o
   7  -8   6        5.32        3.10     15.62 o
   8  -8   6        0.50        0.00     14.81 o
  -8  -7   6        0.87        1.42     28.32 o
  -7  -7   6        5.74        0.00     11.42 o
  -6  -7   6      137.01      138.05     12.87 o
  -5  -7   6      626.56      570.38     21.06 o
  -4  -7   6        0.54        0.00      6.41 o
  -3  -7   6        2.31        0.00      5.33 o
  -2  -7   6      300.02      266.04     13.44 o
  -1  -7   6       71.92       87.12      5.03 o
   0  -7   6        0.80        2.44      2.58 o
   1  -7   6       18.33        8.68      3.20 o
   2  -7   6       17.07       11.15      3.21 o
   3  -7   6       47.56       58.32      3.76 o
   4  -7   6      258.77      276.20      6.92 o
   5  -7   6        2.19       10.26      4.44 o
   6  -7   6        0.04        5.44     11.13 o
   7  -7   6        1.41       12.98     13.41 o
   8  -7   6        3.44        0.00     14.32 o
  -8  -6   6        3.01        0.00     12.87 o
  -7  -6   6       14.18       15.56     11.23 o
  -6  -6   6      360.94      328.78     17.35 o
  -5  -6   6        0.04        1.80      6.32 o
  -4  -6   6     1524.62     1403.30     34.14 o
  -3  -6   6       90.87       82.12      7.63 o
  -2  -6   6       90.73       93.02      4.42 o
  -1  -6   6      145.06      175.69      4.76 o
   0  -6   6      536.60      669.58      9.96 o
   1  -6   6        0.14        5.70      2.26 o
   2  -6   6      222.18      239.68      6.31 o
   3  -6   6      102.82      117.61      4.92 o
   4  -6   6       62.54       53.94      7.63 o
   5  -6   6       46.39       43.79     17.70 o
   6  -6   6        5.96       12.61      9.43 o
   7  -6   6       54.53       52.06     12.15 o
   8  -6   6       16.58       23.74     26.55 o
  -9  -5   6        2.12        0.00     13.72 o
  -8  -5   6       51.15       54.48     12.64 o
  -7  -5   6      137.50      129.50     13.10 o
  -6  -5   6     1234.10     1171.64     31.61 o
  -5  -5   6       37.02       38.40      7.17 o
  -4  -5   6      147.04      149.62      9.79 o
  -3  -5   6        0.02        1.52      4.01 o
  -2  -5   6       32.53       34.00      2.76 o
  -1  -5   6      194.89      195.69      6.27 o
   0  -5   6       25.86       54.35      2.63 o
   1  -5   6      188.49      144.22      4.41 o
   2  -5   6        1.06        1.12      2.12 o
   3  -5   6      222.49      220.74     10.73 o
   4  -5   6      129.77      116.16     11.63 o
   5  -5   6        0.31        7.97      6.61 o
   6  -5   6       26.16        7.84     11.88 o
   7  -5   6      109.24      107.92     13.49 o
   8  -5   6        5.70       21.44     13.32 o
  -9  -4   6        0.77        0.00     13.65 o
  -8  -4   6      327.31      298.31     24.53 o
  -7  -4   6      123.51      125.75     11.97 o
  -6  -4   6      327.89      307.57     15.04 o
  -5  -4   6       14.37        9.80      5.46 o
  -4  -4   6      220.34      203.11     10.15 o
  -3  -4   6      605.65      565.82     14.38 o
  -2  -4   6     2819.95     2854.11     54.81 o
  -1  -4   6      142.15       94.87      3.28 o
   0  -4   6      530.65      517.08      7.18 o
   1  -4   6        6.14        0.00      1.39 o
   2  -4   6      325.85      321.40     11.44 o
   3  -4   6        1.30        4.00      3.88 o
   4  -4   6       73.92       60.66      7.32 o
   5  -4   6        0.10        1.77     16.43 o
   6  -4   6        4.82       12.26      8.13 o
   7  -4   6        9.91        0.00     10.07 o
   8  -4   6       27.39       46.65     33.63 o
  -9  -3   6        9.88        1.57     12.07 o
  -8  -3   6      361.03      377.22     19.65 o
  -7  -3   6        6.82        0.00      7.28 o
  -6  -3   6      546.33      554.90     13.23 o
  -5  -3   6       55.40       43.19      3.44 o
  -4  -3   6       95.90       93.03      3.94 o
  -3  -3   6      164.03      172.45      4.24 o
  -2  -3   6      829.81      812.03     11.92 o
  -1  -3   6       16.85       41.04      2.09 o
   0  -3   6      773.38      808.24      9.92 o
   1  -3   6      591.35      733.36     12.70 o
   2  -3   6       10.78        8.41      3.88 o
   3  -3   6      360.83      368.59     12.69 o
   4  -3   6       15.24        8.34      7.33 o
   5  -3   6      414.90      396.41     15.55 o
   6  -3   6       22.14       28.35      8.26 o
   7  -3   6      114.60      143.93     16.69 o
   8  -3   6       61.74       55.75     14.18 o
 -10  -2   6       71.83       93.39     15.62 o
  -9  -2   6        1.12       13.78     12.38 o
  -8  -2   6      304.59      301.61     12.68 o
  -7  -2   6      289.43      273.46      8.67 o
  -6  -2   6      216.20      185.31      6.60 o
  -5  -2   6      515.00      539.81     13.93 o
  -4  -2   6     2167.83     2229.91     45.53 o
  -3  -2   6        7.77        2.61      1.65 o
  -2  -2   6     1332.15     1560.14     19.02 o
  -1  -2   6      538.91      548.47      7.29 o
   0  -2   6      108.22      146.57      3.13 o
   1  -2   6       49.49       30.93      4.07 o
   2  -2   6       25.64       34.11      3.32 o
   3  -2   6        5.81        2.79      3.74 o
   4  -2   6       52.90       47.77      6.25 o
   5  -2   6      249.11      249.44     12.87 o
   6  -2   6      204.38      213.56      7.40 o
   7  -2   6      131.80      135.23     11.46 o
   8  -2   6       11.70        7.59     16.18 o
 -10  -1   6       64.18       45.95     14.67 o
  -9  -1   6       17.23       12.59      8.27 o
  -8  -1   6       93.46       87.51      8.81 o
  -7  -1   6      394.29      390.57     10.26 o
  -6  -1   6        0.95        2.67      5.33 o
  -5  -1   6        5.57        5.58      2.37 o
  -4  -1   6     2559.21     3005.08     38.52 o
  -3  -1   6     1684.16     1844.92     24.28 o
  -2  -1   6        5.13        1.35      1.46 o
  -1  -1   6      174.08      185.65      3.46 o
   0  -1   6      574.78      720.26      8.91 o
   1  -1   6      199.31      149.37      3.45 o
   2  -1   6     1098.12     1192.83     19.47 o
   3  -1   6      286.66      263.19      8.04 o
   4  -1   6      108.39      119.26      5.78 o
   5  -1   6        7.88        3.86      3.76 o
   6  -1   6      132.23      151.62      8.09 o
   7  -1   6      138.83      132.19     10.53 o
   8  -1   6       34.30       49.83     13.10 o
 -10   0   6        4.30        0.00     11.01 o
  -9   0   6        2.15        0.00      8.28 o
  -8   0   6      515.72      447.34     22.09 o
  -7   0   6       14.48        9.16      6.45 o
  -6   0   6      294.04      316.26      7.63 o
  -5   0   6      422.91      452.92      8.62 o
  -4   0   6     2544.55     2526.86     32.82 o
  -3   0   6       29.67       93.71      3.31 o
  -2   0   6       11.33       20.77      1.62 o
  -1   0   6       39.10       37.23      1.94 o
   0   0   6       10.61        6.43      1.42 o
   1   0   6       44.73       71.19      2.99 o
   2   0   6       98.75      126.75      4.15 o
   3   0   6        2.67        1.66      2.35 o
   4   0   6      469.44      439.37      9.44 o
   5   0   6        6.37        7.01      4.08 o
   6   0   6       15.28       11.55      5.79 o
   7   0   6       23.70       26.85      9.07 o
   8   0   6      108.75      136.81     15.48 o
 -10   1   6        6.07       14.21     10.02 o
  -9   1   6      124.21      140.98     24.05 o
  -8   1   6       17.53       10.95      9.70 o
  -7   1   6      109.78       89.65      7.55 o
  -6   1   6      122.58      100.45      6.06 o
  -5   1   6      755.39      699.25     12.02 o
  -4   1   6      492.94      457.81     13.16 o
  -3   1   6     1243.95     1189.30     15.04 o
  -2   1   6        3.08        2.11      1.34 o
  -1   1   6       27.22       35.73      2.00 o
   0   1   6     6502.68     7145.04     80.23 o
   1   1   6     1486.75     1755.28     21.32 o
   2   1   6     1482.48     1396.11     16.32 o
   3   1   6       90.52       68.79      4.38 o
   4   1   6      561.88      574.14     15.60 o
   5   1   6      123.52      110.47      7.03 o
   6   1   6      234.51      243.28     12.13 o
   7   1   6        5.18       21.91      8.81 o
   8   1   6        8.16        6.07     13.32 o
 -10   2   6      135.78      159.11     26.55 o
  -9   2   6       20.65       63.25     10.69 o
  -8   2   6        0.53        8.83      8.16 o
  -7   2   6      118.06      124.27      8.46 o
  -6   2   6       57.46       58.89      6.93 o
  -5   2   6       27.35       24.47      2.94 o
  -4   2   6      375.26      468.53     14.24 o
  -3   2   6        0.07        0.65      2.55 o
  -2   2   6      290.98      317.20      6.08 o
  -1   2   6      337.58      340.62      5.62 o
   0   2   6      845.57     1096.93     14.12 o
   1   2   6      878.10      999.79     16.66 o
   2   2   6       64.87       70.94      3.69 o
   3   2   6      574.83      547.23     11.10 o
   4   2   6       64.97       69.82      6.01 o
   5   2   6      335.93      314.04     11.65 o
   6   2   6       24.51       27.91      7.25 o
   7   2   6        0.00        6.66      8.73 o
 -10   3   6       57.87       58.56     10.68 o
  -9   3   6       84.08       92.07      9.44 o
  -8   3   6       59.03       69.36      9.40 o
  -7   3   6       20.11       10.59      4.56 o
  -6   3   6       31.55       29.79      3.69 o
  -5   3   6       45.12       31.38      2.86 o
  -4   3   6        3.38       11.43      4.46 o
  -3   3   6      735.29      548.95     15.88 o
  -2   3   6       59.26       85.54      4.89 o
  -1   3   6        5.55       10.41      2.08 o
   0   3   6       55.88       75.83      3.36 o
   1   3   6       82.43       82.64      4.60 o
   2   3   6      486.07      487.61      9.07 o
   3   3   6       95.90      105.15      6.78 o
   4   3   6     1020.26      927.62     20.02 o
   5   3   6       82.87       86.71      9.71 o
   6   3   6       18.37        8.06      7.47 o
   7   3   6        9.55       15.43      9.84 o
 -10   4   6       18.23       17.90     10.40 o
  -9   4   6        4.15       16.85     12.39 o
  -8   4   6       63.60       30.85     10.37 o
  -7   4   6       72.50       62.51      5.18 o
  -6   4   6      177.46      187.93      8.27 o
  -5   4   6       12.72       11.26      5.53 o
  -4   4   6        0.74        3.29      4.29 o
  -3   4   6      769.32      895.90     22.88 o
  -2   4   6        1.76       16.17      6.32 o
  -1   4   6      692.90      813.76     18.47 o
   0   4   6      136.72      151.02      5.23 o
   1   4   6      221.12      182.61      6.16 o
   2   4   6       36.51       39.76      5.79 o
   3   4   6      109.52       93.48      7.12 o
   4   4   6      224.42      215.89     13.83 o
   5   4   6        1.40        0.00      6.32 o
   6   4   6        0.60        7.48     11.11 o
   7   4   6        3.60        0.00     10.07 o
 -10   5   6        1.30        2.84     30.34 o
  -9   5   6        0.11       17.92      9.54 o
  -8   5   6       34.93       45.41      7.04 o
  -7   5   6      270.09      265.68      8.69 o
  -6   5   6       28.94       34.44      8.09 o
  -5   5   6      247.11      224.11     12.64 o
  -4   5   6       15.14        7.41      5.53 o
  -3   5   6       67.35       47.51      6.61 o
  -2   5   6      491.22      434.18     14.30 o
  -1   5   6      107.56      110.36      5.47 o
   0   5   6      425.05      399.66      8.80 o
   1   5   6      131.18      132.80      5.54 o
   2   5   6      143.18      118.47      7.08 o
   3   5   6        9.53       20.14      5.21 o
   4   5   6       14.46       16.86      6.42 o
   5   5   6        0.08        0.00      6.99 o
   6   5   6       99.60      107.97     10.79 o
  -9   6   6       12.22       41.21     24.53 o
  -8   6   6        0.04        0.00     10.87 o
  -7   6   6       44.13       43.41     10.01 o
  -6   6   6       73.35       81.23      9.65 o
  -5   6   6      366.73      368.72     15.36 o
  -4   6   6       22.32       24.57      6.41 o
  -3   6   6        2.93        2.90      5.53 o
  -2   6   6       15.36       21.25      5.69 o
  -1   6   6        1.40        6.86      2.92 o
   0   6   6       55.58       71.00      8.18 o
   1   6   6        0.61        5.80      3.91 o
   2   6   6      160.67      147.30      7.75 o
   3   6   6      140.62      129.44     13.11 o
   4   6   6      105.74      107.66      8.95 o
   5   6   6        0.00        9.92      7.78 o
   6   6   6       34.35       35.93     12.69 o
  -9   7   6       43.11       63.60     14.81 o
  -8   7   6        8.35        4.95     23.51 o
  -7   7   6       32.82       33.95     10.51 o
  -6   7   6       32.65       47.39      9.47 o
  -5   7   6        0.26       19.07      7.68 o
  -4   7   6      241.94      232.47     12.86 o
  -3   7   6      284.86      253.22     16.94 o
  -2   7   6       47.28       40.96      7.32 o
  -1   7   6       15.89       18.60      3.76 o
   0   7   6      204.56      179.07      7.68 o
   1   7   6       44.58       47.42      6.86 o
   2   7   6       67.71       82.97      7.37 o
   3   7   6        5.84       16.09      6.99 o
   4   7   6        0.27        0.00      7.97 o
   5   7   6       12.18       25.53      9.63 o
  -9   8   6       21.60       18.47     15.88 o
  -8   8   6       14.07       25.50     13.41 o
  -7   8   6       49.12       50.11     14.47 o
  -6   8   6        4.72        1.17      9.21 o
  -5   8   6        0.09        0.00      8.35 o
  -4   8   6       64.06       49.02      9.65 o
  -3   8   6      156.04      138.82     12.50 o
  -2   8   6       87.68       91.57     10.37 o
  -1   8   6       13.15        9.72      6.35 o
   0   8   6        0.04        1.60      4.94 o
   1   8   6      127.06      127.74     18.10 o
   2   8   6        0.93        7.16      6.08 o
   3   8   6       19.86       21.34      8.24 o
   4   8   6       15.18        0.00     15.52 o
  -8   9   6       14.00       37.66     15.72 o
  -7   9   6       55.27       54.69     14.25 o
  -6   9   6       43.19       52.18     11.94 o
  -5   9   6       25.73       19.72     18.20 o
  -4   9   6        2.72        4.55     14.66 o
  -3   9   6       43.38       59.02     10.35 o
  -2   9   6       30.12       36.10      9.47 o
  -1   9   6        4.92        7.40     12.95 o
   0   9   6      140.13      141.06     12.48 o
   1   9   6        8.31        9.34      6.87 o
   2   9   6       21.86       23.11      7.57 o
   3   9   6        2.83        0.00      9.69 o
  -7  10   6        4.29        3.72     15.17 o
  -6  10   6       45.70       26.42     29.08 o
  -5  10   6        0.01        8.34     11.38 o
  -4  10   6      228.85      248.28     19.47 o
  -3  10   6        1.25       14.97     11.07 o
  -2  10   6       29.37       16.43     11.08 o
  -1  10   6       16.04       23.22      9.07 o
   0  10   6       54.02       60.66      8.01 o
   1  10   6       51.00       53.10      9.42 o
   2  10   6       46.61       32.56      9.00 o
  -6  11   6       49.99       65.60     27.56 o
  -5  11   6       29.75       25.70     17.45 o
  -4  11   6      105.11       72.82     20.23 o
  -3  11   6       20.83       27.31     28.57 o
  -2  11   6       28.62        8.71     13.41 o
  -1  11   6        8.74       16.18     12.96 o
   0  11   6        1.04       10.31     11.49 o
  -1 -13   7        4.30        0.31     10.70 o
   0 -13   7       24.42       23.16      9.42 o
   1 -13   7       17.62        2.28      9.03 o
   2 -13   7      205.98      192.00     16.28 o
   3 -13   7        9.35       14.76      9.72 o
  -3 -12   7       28.48        3.29     34.39 o
  -2 -12   7       10.03       15.89     12.14 o
  -1 -12   7        2.21        5.03      8.39 o
   0 -12   7        7.51        9.70      7.41 o
   1 -12   7        7.30        7.76      6.92 o
   2 -12   7      151.70      144.04     10.38 o
   3 -12   7       40.44       40.31     11.41 o
   4 -12   7        0.31        0.00     11.24 o
   5 -12   7       13.43        1.56     11.89 o
  -5 -11   7        0.91        0.00     13.96 o
  -4 -11   7        0.00        3.12     12.09 o
  -3 -11   7       49.93       71.95     24.78 o
  -2 -11   7       54.34       43.60     10.82 o
  -1 -11   7        0.61        0.00      6.61 o
   0 -11   7      181.76      160.81      9.13 o
   1 -11   7       24.66       14.27      5.71 o
   2 -11   7       44.87       36.16      7.06 o
   3 -11   7        0.08        0.00      6.78 o
   4 -11   7       42.87       52.76      8.18 o
   5 -11   7        5.74        4.15     10.48 o
   6 -11   7       16.76       17.69     11.97 o
  -6 -10   7        5.80       11.49     15.17 o
  -5 -10   7       13.03       15.72     11.91 o
  -4 -10   7       46.47       66.38     11.78 o
  -3 -10   7        6.16       13.19      9.43 o
  -2 -10   7       68.92       70.15      8.07 o
  -1 -10   7        0.38        0.00      5.29 o
   0 -10   7      225.92      223.29      8.53 o
   1 -10   7       71.80       50.09      5.86 o
   2 -10   7       41.38       26.98      6.67 o
   3 -10   7       12.49        0.00      6.68 o
   4 -10   7        1.65        7.52      7.26 o
   5 -10   7        4.11        7.12     19.47 o
   6 -10   7        3.52        0.00     24.02 o
  -6  -9   7        0.00        0.00     12.87 o
  -5  -9   7        4.56        5.50     10.66 o
  -4  -9   7       37.99       41.97     10.15 o
  -3  -9   7       29.08       25.18     17.95 o
  -2  -9   7      146.52      134.64      7.95 o
  -1  -9   7        1.82        0.19      3.89 o
   0  -9   7       29.19       32.17      5.11 o
   1  -9   7       13.77       21.55      4.77 o
   2  -9   7       34.87       35.36      6.04 o
   3  -9   7      139.17      118.80      8.76 o
   4  -9   7       79.16       79.11     21.24 o
   5  -9   7        9.85        8.35      7.21 o
   6  -9   7        0.03        2.53     18.20 o
   7  -9   7       22.24       20.10     14.58 o
  -7  -8   7        1.09        0.00     13.91 o
  -6  -8   7       44.14       54.04     12.15 o
  -5  -8   7       22.91       26.90      9.35 o
  -4  -8   7      103.48      114.91     11.88 o
  -3  -8   7        0.74        3.97      6.77 o
  -2  -8   7      108.01      124.11      6.37 o
  -1  -8   7        8.18        6.11      3.89 o
   0  -8   7       14.44       23.51      4.28 o
   1  -8   7       54.74       55.35      4.45 o
   2  -8   7      100.70       99.26      7.58 o
   3  -8   7      106.20      109.21      6.49 o
   4  -8   7       21.11       20.51      4.74 o
   5  -8   7       14.27        0.00      9.28 o
   6  -8   7        3.66       17.54     11.38 o
   7  -8   7       11.95       19.33     21.74 o
  -8  -7   7      110.19      160.30     23.26 o
  -7  -7   7       10.73       14.97     20.99 o
  -6  -7   7       91.33      114.64     14.58 o
  -5  -7   7       11.27        5.03      9.86 o
  -4  -7   7       38.12       39.29     13.65 o
  -3  -7   7      128.22      140.90     18.46 o
  -2  -7   7      318.76      305.22      9.85 o
  -1  -7   7        1.43        0.00      3.64 o
   0  -7   7       39.95       43.61      3.69 o
   1  -7   7        1.24        1.31      2.86 o
   2  -7   7       40.56       50.47      4.10 o
   3  -7   7       42.14       33.64      4.02 o
   4  -7   7        0.21        0.25      7.15 o
   5  -7   7       20.51       18.11      8.85 o
   6  -7   7        0.08       10.52     17.45 o
   7  -7   7        0.10        5.85     15.17 o
   8  -7   7        0.33       28.28     26.80 o
  -8  -6   7       36.81       23.38     13.23 o
  -7  -6   7        1.35        0.00      9.71 o
  -6  -6   7        0.06        0.00      8.13 o
  -5  -6   7       12.95       18.49      7.28 o
  -4  -6   7        2.84        7.33      6.19 o
  -3  -6   7        9.27       15.92      3.07 o
  -2  -6   7       79.86       87.16      4.81 o
  -1  -6   7        0.04        0.45      2.86 o
   0  -6   7      193.73      239.01      6.45 o
   1  -6   7       50.07       58.57      4.11 o
   2  -6   7       31.31       40.62      3.62 o
   3  -6   7        6.22        7.92      5.69 o
   4  -6   7        1.31        0.00      6.41 o
   5  -6   7       16.06       13.52     14.66 o
   6  -6   7       29.78       19.43      9.94 o
   7  -6   7       78.84      110.29     16.94 o
   8  -6   7        0.47        0.00     14.22 o
  -9  -5   7        2.71        0.00     13.97 o
  -8  -5   7        0.01        1.05     20.23 o
  -7  -5   7        0.01        0.00      8.70 o
  -6  -5   7     1308.12     1294.45     34.08 o
  -5  -5   7      576.31      537.84     18.50 o
  -4  -5   7      566.07      536.37     27.05 o
  -3  -5   7      276.55      258.92      6.38 o
  -2  -5   7        0.85        2.31      2.41 o
  -1  -5   7       27.73       12.27      2.32 o
   0  -5   7       28.30       39.67      2.49 o
   1  -5   7      737.64      621.05     11.03 o
   2  -5   7       51.87       41.83      5.89 o
   3  -5   7       64.56       63.04      7.32 o
   4  -5   7        0.00        0.00      5.69 o
   5  -5   7       78.17      111.22     11.07 o
   6  -5   7        0.00        9.50     12.39 o
   7  -5   7       82.38       90.77     13.49 o
   8  -5   7        0.28       22.16     14.32 o
  -9  -4   7        8.25        0.00     12.76 o
  -8  -4   7       75.43       81.92     13.96 o
  -7  -4   7      228.69      226.40     15.54 o
  -6  -4   7      285.14      278.59     14.45 o
  -5  -4   7      221.88      181.33     11.42 o
  -4  -4   7      748.91      741.81     16.86 o
  -3  -4   7     2801.38     2565.52     47.73 o
  -2  -4   7      183.28      234.88      6.95 o
  -1  -4   7        6.49        7.97      1.90 o
   0  -4   7       57.60       61.89      3.10 o
   1  -4   7      228.45      293.04      7.81 o
   2  -4   7       57.70       42.50      5.36 o
   3  -4   7      105.89       95.53      8.40 o
   4  -4   7       49.31       52.41     10.37 o
   5  -4   7        0.08        5.99      7.32 o
   6  -4   7        0.01        6.76      8.92 o
   7  -4   7       71.81       58.66     16.69 o
   8  -4   7        9.52       11.68     13.60 o
  -9  -3   7        0.13        0.00     12.89 o
  -8  -3   7      345.37      344.68     27.81 o
  -7  -3   7       15.73        5.27      4.32 o
  -6  -3   7      453.60      453.75      9.85 o
  -5  -3   7       89.52       74.92      3.95 o
  -4  -3   7      235.51      261.12      6.45 o
  -3  -3   7      260.87      276.56      5.59 o
  -2  -3   7      605.28      631.93     11.45 o
  -1  -3   7      565.14      677.24      9.63 o
   0  -3   7      497.28      578.74      8.41 o
   1  -3   7      341.93      374.91      7.76 o
   2  -3   7      437.90      395.29     13.05 o
   3  -3   7      428.79      379.86     13.59 o
   4  -3   7      124.37      116.98      9.99 o
   5  -3   7       34.56       15.42      6.79 o
   6  -3   7       16.09       24.45      9.07 o
   7  -3   7       25.26       39.04     11.73 o
   8  -3   7       10.53       21.55     14.32 o
 -10  -2   7       92.74       86.93     15.78 o
  -9  -2   7        8.53        0.34     11.23 o
  -8  -2   7       67.83       64.36     11.63 o
  -7  -2   7      281.97      250.48      8.90 o
  -6  -2   7       86.10       84.10      5.61 o
  -5  -2   7        0.06        0.01      2.99 o
  -4  -2   7        0.82        2.53      2.37 o
  -3  -2   7      310.23      406.32      8.62 o
  -2  -2   7      145.83      150.73      3.91 o
  -1  -2   7     1828.01     1830.97     20.50 o
   0  -2   7      123.68      136.42      4.00 o
   1  -2   7      525.20      387.82      8.46 o
   2  -2   7     1190.70     1063.69     25.56 o
   3  -2   7       49.57       46.34      6.61 o
   4  -2   7        9.89        4.30      5.36 o
   5  -2   7        0.04        5.22      7.33 o
   6  -2   7      158.41      169.50     14.30 o
   7  -2   7        3.14        8.73     19.72 o
   8  -2   7        1.99        6.50     13.46 o
 -10  -1   7      109.79       88.30     15.24 o
  -9  -1   7       93.08       85.61     11.48 o
  -8  -1   7       97.89       81.77      8.30 o
  -7  -1   7       27.39       38.73      5.99 o
  -6  -1   7      111.86      138.95      6.90 o
  -5  -1   7       16.48        9.78      3.04 o
  -4  -1   7     2031.73     2219.10     41.38 o
  -3  -1   7      360.65      325.77      6.00 o
  -2  -1   7      704.62      824.31     10.36 o
  -1  -1   7       37.14       60.61      2.79 o
   0  -1   7      530.98      648.71      8.47 o
   1  -1   7     6388.89     6572.08     89.63 o
   2  -1   7       23.31       31.16      5.31 o
   3  -1   7       24.06       10.92      4.82 o
   4  -1   7       15.93       27.04      4.96 o
   5  -1   7      206.69      185.09      7.19 o
   6  -1   7        2.72        0.00      6.25 o
   7  -1   7        9.96        8.06     21.24 o
   8  -1   7       57.40       62.34     15.33 o
 -10   0   7       48.81       36.69     10.98 o
  -9   0   7       15.24       18.19      9.41 o
  -8   0   7        6.87        0.00      6.06 o
  -7   0   7       32.08       37.26      5.76 o
  -6   0   7       55.72       40.88      4.24 o
  -5   0   7        0.91        6.21      3.87 o
  -4   0   7       85.14       83.94      4.60 o
  -3   0   7     1019.19      959.26     14.13 o
  -2   0   7      748.42      742.04      9.47 o
  -1   0   7     4361.67     5335.38     60.31 o
   0   0   7      103.33       92.70      3.15 o
   1   0   7      437.34      546.10      8.30 o
   2   0   7     1419.32     1408.73     19.06 o
   3   0   7      291.23      257.84      6.54 o
   4   0   7     1091.31     1018.35     23.11 o
   5   0   7       55.39       48.07      5.11 o
   6   0   7        4.08        0.87      6.69 o
   7   0   7        4.60       23.84     17.95 o
   8   0   7       39.52       53.95     15.04 o
 -10   1   7        0.01        3.51      9.60 o
  -9   1   7        5.42       10.74      8.76 o
  -8   1   7        0.12        0.00      5.97 o
  -7   1   7       17.08       15.43      5.37 o
  -6   1   7        6.49        4.37      3.74 o
  -5   1   7      526.40      516.87     19.63 o
  -4   1   7      230.32      198.47      5.59 o
  -3   1   7      980.15     1147.47     14.86 o
  -2   1   7      276.77      361.15      6.10 o
  -1   1   7     1555.52     1910.86     21.28 o
   0   1   7        0.53        0.00      1.82 o
   1   1   7     1540.75     1861.71     30.78 o
   2   1   7      335.69      295.81      6.12 o
   3   1   7       69.96       52.30      4.31 o
   4   1   7     1274.35     1218.52     21.97 o
   5   1   7      665.12      597.30     13.69 o
   6   1   7       29.77       45.18      8.62 o
   7   1   7        8.63        0.00      9.33 o
 -10   2   7       21.44       16.96     11.63 o
  -9   2   7       46.67       62.15      9.79 o
  -8   2   7       22.28       20.16      6.66 o
  -7   2   7        2.16        0.00      4.74 o
  -6   2   7       22.40       20.63      5.81 o
  -5   2   7      106.66       84.66      4.64 o
  -4   2   7      573.92      461.57     11.68 o
  -3   2   7       59.42       71.51      5.55 o
  -2   2   7     1440.17     1553.89     30.28 o
  -1   2   7     6163.95     7155.25    124.08 o
   0   2   7     1125.58     1278.20     17.85 o
   1   2   7     1241.05     1103.09     17.68 o
   2   2   7      790.60      755.09     16.01 o
   3   2   7       40.49       25.91      3.85 o
   4   2   7       19.83       31.24      5.39 o
   5   2   7        1.41       12.03      6.00 o
   6   2   7       73.29       82.71      8.89 o
   7   2   7       61.40       46.61     10.59 o
 -10   3   7       15.41        6.64     10.40 o
  -9   3   7      118.88      109.66     10.25 o
  -8   3   7        9.43        5.35      6.67 o
  -7   3   7        5.28        8.64      5.41 o
  -6   3   7      127.61      149.50     11.33 o
  -5   3   7      271.13      277.26      8.19 o
  -4   3   7       54.06       61.63      6.97 o
  -3   3   7       24.59       10.62      4.29 o
  -2   3   7      113.76       84.60      6.79 o
  -1   3   7       20.23       25.84      2.47 o
   0   3   7       61.72       41.00      3.07 o
   1   3   7        2.20        7.17      2.77 o
   2   3   7     1465.25     1441.99     23.18 o
   3   3   7      453.80      462.23     13.10 o
   4   3   7        3.00        0.00      5.32 o
   5   3   7        1.73       14.42      6.50 o
   6   3   7       38.41       41.34      8.93 o
   7   3   7        3.10       11.20     10.59 o
 -10   4   7       36.44       35.75     11.92 o
  -9   4   7        2.10        0.00      8.15 o
  -8   4   7      188.83      150.70     11.92 o
  -7   4   7       56.70       46.60      5.93 o
  -6   4   7       71.25       66.72      8.40 o
  -5   4   7        0.29        7.51      5.69 o
  -4   4   7       46.22       38.27      6.25 o
  -3   4   7       47.02       51.78      6.44 o
  -2   4   7      566.81      531.22     16.08 o
  -1   4   7       77.62       84.06      4.08 o
   0   4   7       80.78       81.82      4.79 o
   1   4   7       92.95       90.47      5.55 o
   2   4   7      581.08      524.26     11.55 o
   3   4   7      730.76      648.54     16.14 o
   4   4   7       30.93       32.09      6.41 o
   5   4   7        3.08        2.19      7.19 o
   6   4   7       11.00        9.48      8.73 o
 -10   5   7        5.14       18.24     15.33 o
  -9   5   7       17.47       38.70     14.09 o
  -8   5   7       28.03       22.99      6.65 o
  -7   5   7       25.18       49.36     11.88 o
  -6   5   7        6.05        7.10      7.32 o
  -5   5   7      224.89      213.58     11.78 o
  -4   5   7        0.96        1.09      5.53 o
  -3   5   7      108.05       91.31      8.76 o
  -2   5   7       85.37       73.66      7.32 o
  -1   5   7      203.36      230.17      6.31 o
   0   5   7       27.15       19.73      4.46 o
   1   5   7      107.79       94.94      5.96 o
   2   5   7      480.17      480.31     11.54 o
   3   5   7       50.74       58.08      9.76 o
   4   5   7       14.68       15.31      6.70 o
   5   5   7        7.26        8.42      7.58 o
   6   5   7        5.81        1.51      9.73 o
  -9   6   7       66.67       90.93     14.84 o
  -8   6   7       97.63      109.23     23.77 o
  -7   6   7       73.88       57.30     11.08 o
  -6   6   7       31.81       29.44      8.40 o
  -5   6   7      139.67      126.85     11.52 o
  -4   6   7      290.23      290.12     14.12 o
  -3   6   7        2.18        6.83      8.34 o
  -2   6   7      234.27      241.54     12.52 o
  -1   6   7      579.01      533.83     10.78 o
   0   6   7      116.95      126.12      6.50 o
   1   6   7        9.40        6.88      4.45 o
   2   6   7       15.56        7.88      5.12 o
   3   6   7       69.25       63.87      7.84 o
   4   6   7        5.93        8.53      7.38 o
   5   6   7        5.36       16.19     14.54 o
  -9   7   7       66.69      110.76     26.55 o
  -8   7   7        1.92       30.81     11.97 o
  -7   7   7       43.23       26.30     18.20 o
  -6   7   7        2.38        4.22      9.86 o
  -5   7   7        6.45       13.90      8.35 o
  -4   7   7      454.59      412.89     17.34 o
  -3   7   7        1.50        0.00      6.61 o
  -2   7   7      182.47      188.95     12.52 o
  -1   7   7       46.37       55.03      7.81 o
   0   7   7      207.54      176.45      8.46 o
   1   7   7        2.90        0.00      5.23 o
   2   7   7       14.12       17.58      6.02 o
   3   7   7      151.36      144.53     10.82 o
   4   7   7        1.33        9.61     15.17 o
  -8   8   7       19.63       23.01     13.95 o
  -7   8   7        9.88       30.34     12.52 o
  -6   8   7       57.32       62.20     17.19 o
  -5   8   7       22.02        9.07      9.11 o
  -4   8   7      490.80      493.20     19.82 o
  -3   8   7       94.81       99.92     11.08 o
  -2   8   7      173.45      167.63     14.16 o
  -1   8   7       18.66       18.92      5.73 o
   0   8   7       92.54       89.38      7.24 o
   1   8   7        2.16        0.00      9.63 o
   2   8   7       41.67       54.68      9.24 o
   3   8   7        4.79        5.55      8.66 o
   4   8   7        2.49        0.00     18.19 o
  -8   9   7        3.09        0.00     15.72 o
  -7   9   7       30.89       30.40     13.57 o
  -6   9   7      132.14      166.94     15.88 o
  -5   9   7       57.31       51.90     20.99 o
  -4   9   7       30.57       41.18     12.87 o
  -3   9   7       62.89       61.69     16.69 o
  -2   9   7       73.44       76.87     13.46 o
  -1   9   7        0.12        0.00     11.13 o
   0   9   7      113.55      103.80      8.28 o
   1   9   7        3.13        0.00      7.12 o
   2   9   7        2.27        5.44     10.48 o
   3   9   7        0.05        0.00     13.05 o
  -7  10   7        0.53       12.83     15.53 o
  -6  10   7      136.77      130.69     17.52 o
  -5  10   7      106.81       91.68     14.12 o
  -4  10   7      137.06      175.08     16.60 o
  -3  10   7       30.31       26.53     11.78 o
  -2  10   7        9.70        0.00     16.69 o
  -1  10   7        3.14       25.69     13.05 o
   0  10   7      115.27      143.95     22.09 o
   1  10   7        8.81        0.34      8.88 o
  -5  11   7      222.80      214.25     20.81 o
  -4  11   7        0.02        0.00     18.46 o
  -3  11   7        0.20        9.10     14.29 o
  -2  11   7       29.22       53.31     33.63 o
  -1  11   7        5.90       50.07     16.57 o
  -1 -13   8        0.18        4.04     11.38 o
   0 -13   8      111.35       88.27     10.08 o
   1 -13   8       60.06       56.09      8.72 o
   2 -13   8       10.40        3.25      9.59 o
  -3 -12   8        0.68       17.14     23.51 o
  -2 -12   8        6.77        7.91     12.14 o
  -1 -12   8        3.44        0.03     11.24 o
   0 -12   8       23.74       14.05      6.99 o
   1 -12   8       71.36       75.55      7.85 o
   2 -12   8        0.48        0.00      7.60 o
   3 -12   8        7.54        0.00      8.33 o
   4 -12   8       11.37        6.96     11.46 o
  -5 -11   8       16.51       35.19     14.93 o
  -4 -11   8        1.06        0.00     13.41 o
  -3 -11   8        5.06       10.67     11.23 o
  -2 -11   8       46.84       39.30     11.89 o
  -1 -11   8       24.61       19.59      6.34 o
   0 -11   8       29.88       29.55      6.60 o
   1 -11   8        0.73       14.65      6.01 o
   2 -11   8        0.02        0.00      7.52 o
   3 -11   8       39.87       31.00      8.55 o
   4 -11   8       90.08       89.72     14.04 o
   5 -11   8        6.78       15.86     13.68 o
  -6 -10   8       24.96       27.19     15.04 o
  -5 -10   8       17.73       41.67     18.71 o
  -4 -10   8        0.01        0.00     10.54 o
  -3 -10   8        0.68        6.57     14.16 o
  -2 -10   8       47.91       40.31      5.87 o
  -1 -10   8       16.49       10.72      5.20 o
   0 -10   8       30.05       38.20      6.21 o
   1 -10   8       47.55       56.53      6.60 o
   2 -10   8       33.43       26.79      7.05 o
   3 -10   8      116.54      109.01      9.04 o
   4 -10   8       54.88       44.28      8.15 o
   5 -10   8        3.10        9.82     13.40 o
   6 -10   8        2.24        0.00     13.82 o
  -6  -9   8       97.90      111.31     16.34 o
  -5  -9   8        0.97        8.15     22.25 o
  -4  -9   8       79.20       82.21     12.50 o
  -3  -9   8       34.05       35.86      5.92 o
  -2  -9   8        6.53        3.71      5.90 o
  -1  -9   8       37.65       25.72      5.32 o
   0  -9   8      322.60      292.83     10.02 o
   1  -9   8       45.30       53.17      5.72 o
   2  -9   8        0.46        4.30      4.95 o
   3  -9   8       19.98        9.91      8.85 o
   4  -9   8        5.92       15.26      8.80 o
   5  -9   8       26.85       42.95     11.88 o
   6  -9   8        6.92       48.35     13.89 o
  -7  -8   8       36.99       33.10     14.09 o
  -6  -8   8      176.92      192.43     18.93 o
  -5  -8   8       13.34       10.62     13.91 o
  -4  -8   8       55.31       54.32      9.21 o
  -3  -8   8       17.97       21.71      3.49 o
  -2  -8   8       47.50       48.07      4.98 o
  -1  -8   8        3.11        2.98      3.79 o
   0  -8   8       28.76       21.24      4.51 o
   1  -8   8      324.39      290.42      8.74 o
   2  -8   8      308.15      307.16      9.05 o
   3  -8   8       35.18       39.45      4.82 o
   4  -8   8       18.96       17.49      9.36 o
   5  -8   8       15.75        4.55     14.16 o
   6  -8   8       25.43        9.41     12.30 o
   7  -8   8       50.91       48.61     23.26 o
  -8  -7   8      114.99      119.62     17.25 o
  -7  -7   8        4.12        6.07     23.01 o
  -5  -7   8      311.95      320.10     17.06 o
  -4  -7   8        0.01        0.58      6.80 o
  -3  -7   8       59.67       61.98      4.53 o
  -2  -7   8      227.27      201.40      7.16 o
  -1  -7   8        5.81        8.39      3.50 o
   0  -7   8        0.96        6.83      2.95 o
   1  -7   8       24.79       29.94      3.86 o
   2  -7   8        0.41        2.83      5.32 o
   3  -7   8      108.42      115.05     10.87 o
   4  -7   8       30.57       26.41      8.20 o
   5  -7   8      109.81      111.67     12.30 o
   6  -7   8        1.32        0.00     11.62 o
   7  -7   8        1.83        0.00     13.60 o
  -8  -6   8       83.22       93.25     15.40 o
  -7  -6   8       22.49       13.65     11.02 o
  -6  -6   8      207.46      224.24     21.49 o
  -5  -6   8      425.33      395.64     17.12 o
  -4  -6   8        1.74        6.57      6.32 o
  -3  -6   8       85.79       89.25      4.99 o
  -2  -6   8      501.62      529.53     10.87 o
  -1  -6   8        9.50       11.71      2.62 o
   0  -6   8       70.48       75.02      3.93 o
   1  -6   8      241.57      235.18      6.55 o
   2  -6   8        3.10        3.10      5.18 o
   3  -6   8        9.36       20.58      6.61 o
   4  -6   8       27.24       28.46      8.34 o
   5  -6   8      112.19      141.32     15.17 o
   6  -6   8       18.45       16.59     13.56 o
   7  -6   8       34.32       33.54     13.68 o
  -9  -5   8        1.61        0.00     17.95 o
  -8  -5   8       10.57        0.00     10.92 o
  -7  -5   8       65.72       57.98     11.06 o
  -6  -5   8       45.03       61.11      9.86 o
  -5  -5   8       54.19       60.74      8.38 o
  -4  -5   8      165.15      185.82      9.27 o
  -3  -5   8       36.47       36.45      3.65 o
  -2  -5   8        6.83       15.98      3.58 o
  -1  -5   8       37.65       55.13      3.51 o
   0  -5   8       23.02       19.44      2.47 o
   1  -5   8        5.51        5.30      2.39 o
   2  -5   8       65.87       84.06      8.13 o
   3  -5   8        0.26        0.00      8.09 o
   4  -5   8        4.20        2.78      6.44 o
   5  -5   8       77.73       78.95     10.44 o
   6  -5   8       42.36       45.10     11.73 o
   7  -5   8       63.54       75.90     16.18 o
   8  -5   8        0.00        0.00     14.58 o
  -9  -4   8        4.89        0.00     16.69 o
  -8  -4   8      177.53      168.43     17.15 o
  -7  -4   8      248.44      244.18     16.16 o
  -6  -4   8      531.87      507.64     19.01 o
  -5  -4   8        2.23        3.58      3.18 o
  -4  -4   8      866.25      836.50     14.49 o
  -3  -4   8        3.77        5.40      2.80 o
  -2  -4   8        6.19        5.54      2.53 o
  -1  -4   8      377.31      396.49      7.76 o
   0  -4   8      137.23      205.12      5.63 o
   1  -4   8      583.15      585.12     16.81 o
   2  -4   8      201.54      177.85     10.37 o
   3  -4   8      290.27      248.12     16.43 o
   4  -4   8       56.21       56.51     13.65 o
   5  -4   8       71.60       92.08     10.15 o
   6  -4   8       79.42       86.02     12.45 o
   7  -4   8       88.54      106.14     14.76 o
   8  -4   8       16.93       14.47     15.48 o
  -9  -3   8        0.00        9.16     23.77 o
  -8  -3   8      312.77      318.58     24.78 o
  -7  -3   8       68.20       69.32      7.21 o
  -6  -3   8       34.00       30.56      3.61 o
  -5  -3   8        0.84        2.02      4.89 o
  -4  -3   8      863.26      853.58     14.84 o
  -3  -3   8      211.09      243.78      6.63 o
  -2  -3   8       32.14       29.79      2.61 o
  -1  -3   8       44.03       41.14      2.57 o
   0  -3   8      846.39      787.73     11.97 o
   1  -3   8       72.35       51.40      5.83 o
   2  -3   8       21.91       22.30      5.01 o
   3  -3   8       52.85       35.04      6.41 o
   4  -3   8      442.80      428.01     16.62 o
   5  -3   8        2.04        0.00      7.27 o
   6  -3   8      373.24      374.04     19.13 o
   7  -3   8        1.71        4.09     11.65 o
   8  -3   8       24.00       47.19     15.67 o
 -10  -2   8       37.93       12.64     14.67 o
  -9  -2   8        0.88        0.00     20.73 o
  -8  -2   8       10.57       24.40      7.14 o
  -7  -2   8       91.75       98.55      7.82 o
  -6  -2   8      361.48      352.19      8.21 o
  -5  -2   8      225.40      227.39      7.71 o
  -4  -2   8      132.31      136.16      5.39 o
  -3  -2   8       24.08       42.06      2.98 o
  -2  -2   8      192.80      187.09      5.96 o
  -1  -2   8      598.98      568.81      8.02 o
   0  -2   8     1125.60     1375.70     16.11 o
   1  -2   8     2163.91     2169.11     46.66 o
   2  -2   8       77.50       62.52      6.68 o
   3  -2   8        9.27        4.99      5.33 o
   4  -2   8      445.66      395.94     15.91 o
   5  -2   8      239.83      250.53     14.84 o
   6  -2   8       86.58       77.53     11.80 o
   7  -2   8        0.58       25.79     12.53 o
   8  -2   8        1.48        0.00     14.09 o
 -10  -1   8       51.34       66.88     14.50 o
  -9  -1   8        2.69        0.00      8.07 o
  -8  -1   8       69.47       53.20      7.80 o
  -7  -1   8        6.00        7.84      5.74 o
  -6  -1   8      105.51      114.82      7.74 o
  -5  -1   8      280.70      235.56      7.23 o
  -4  -1   8       22.40       24.98      3.25 o
  -3  -1   8      198.95      222.93      7.34 o
  -2  -1   8      149.31      120.96      4.75 o
  -1  -1   8       49.57       74.85      3.37 o
   0  -1   8      500.08      545.73      8.26 o
   1  -1   8     1853.72     2197.65     50.95 o
   2  -1   8      227.36      245.57     11.08 o
   3  -1   8        6.96        4.22      5.10 o
   4  -1   8       91.86      111.71     10.37 o
   5  -1   8       68.23       67.25      9.11 o
   6  -1   8       44.41       54.60      9.82 o
   7  -1   8        0.61        0.00     14.66 o
 -10   0   8       86.56       82.94     16.81 o
  -9   0   8       14.89        5.74     12.92 o
  -8   0   8      192.01      180.73     11.36 o
  -7   0   8       98.50       94.77     11.99 o
  -6   0   8        2.18        5.67      4.61 o
  -5   0   8       44.51       48.50      4.14 o
  -4   0   8      155.90      199.77      5.66 o
  -3   0   8      121.58       98.81      3.37 o
  -2   0   8       10.06       12.28      2.39 o
  -1   0   8      672.52      941.10     11.78 o
   0   0   8       42.64       62.13      3.47 o
   1   0   8      443.44      485.34     10.23 o
   2   0   8      139.36      120.21      4.07 o
   3   0   8      418.17      391.81      8.62 o
   4   0   8     1290.19     1258.90     27.44 o
   5   0   8      460.62      445.28     16.86 o
   6   0   8       21.21        7.72     12.36 o
   7   0   8        0.85        0.00     25.03 o
 -10   1   8        7.17        0.00      9.95 o
  -9   1   8       31.20       22.60      8.21 o
  -8   1   8       50.04       39.67     10.06 o
  -7   1   8      101.71      103.66      8.38 o
  -6   1   8        0.57        0.00      3.77 o
  -5   1   8        2.15        5.32      3.03 o
  -4   1   8      186.94      255.77      6.38 o
  -3   1   8      730.10      778.46     14.90 o
  -2   1   8      686.35      743.09     13.68 o
  -1   1   8      132.12      105.46      3.58 o
   0   1   8       52.93       94.23      4.21 o
   1   1   8      379.92      392.35      7.98 o
   2   1   8      203.89      198.73      7.48 o
   3   1   8      118.79      144.04      7.69 o
   4   1   8      371.48      374.94     14.49 o
   5   1   8       16.56       11.67      6.44 o
   6   1   8       78.34       92.18     12.84 o
   7   1   8        0.12        6.07     19.72 o
 -10   2   8        2.29        5.29     10.23 o
  -9   2   8       28.18       20.25      8.50 o
  -8   2   8       80.48       65.35      8.08 o
  -7   2   8      115.82      111.36      6.85 o
  -6   2   8       31.69       35.11      4.88 o
  -5   2   8      132.10      116.96      6.47 o
  -4   2   8       23.07       10.59      2.04 o
  -3   2   8       44.62       87.84      3.87 o
  -2   2   8     1729.43     1647.58     31.82 o
  -1   2   8     1407.00     1404.73     19.55 o
   0   2   8      419.57      447.07      8.32 o
   1   2   8      611.73      638.14     12.16 o
   2   2   8        5.42        8.16      2.82 o
   3   2   8      605.90      585.56     12.26 o
   4   2   8      167.66      155.69      9.19 o
   5   2   8        4.41        0.86      6.44 o
   6   2   8      108.57      116.09     10.30 o
   7   2   8        4.47       14.92     13.49 o
 -10   3   8        0.37        1.61     10.67 o
  -9   3   8       12.19        7.28      8.15 o
  -8   3   8        0.30        4.28      6.74 o
  -7   3   8      140.19      133.33      7.59 o
  -6   3   8       30.74       35.14      3.92 o
  -5   3   8       67.85       85.71      8.76 o
  -4   3   8      133.15      145.61     13.40 o
  -3   3   8       13.70       17.92      7.33 o
  -2   3   8      791.71      745.13     11.45 o
  -1   3   8      120.21      143.68      5.26 o
   0   3   8      210.23      185.36      6.17 o
   1   3   8        3.52        0.29      3.71 o
   2   3   8      638.74      547.21     11.84 o
   3   3   8      479.13      400.83     12.55 o
   4   3   8       53.28       64.84     10.82 o
   5   3   8       35.98       39.39      7.63 o
   6   3   8      105.60       95.21     10.48 o
 -10   4   8        2.13        0.00     14.40 o
  -9   4   8       94.43       92.58     11.08 o
  -8   4   8        7.75       24.54     10.15 o
  -7   4   8      400.51      370.84     22.25 o
  -6   4   8        8.99        5.06      7.51 o
  -5   4   8       14.46        9.61      6.08 o
  -4   4   8      356.12      303.35     13.05 o
  -3   4   8      316.05      309.79     15.17 o
  -2   4   8        0.14        0.36      4.82 o
  -1   4   8      234.13      250.75     10.58 o
   0   4   8       75.09       73.59      6.02 o
   1   4   8      176.21      153.12      7.79 o
   2   4   8      299.45      247.88      8.38 o
   3   4   8        5.63        0.00      5.28 o
   4   4   8       22.36       20.35      6.89 o
   5   4   8        0.92        1.53      7.77 o
   6   4   8        1.20        0.57     10.76 o
  -9   5   8       63.68       46.89     14.04 o
  -8   5   8       37.96       19.03     22.25 o
  -7   5   8      115.76      175.10     23.01 o
  -6   5   8      258.33      248.77     15.01 o
  -5   5   8        8.42        9.96      6.97 o
  -4   5   8       41.86       42.51      7.68 o
  -3   5   8       18.28       14.09      6.61 o
  -2   5   8      129.13      116.31      9.30 o
  -1   5   8       24.73       30.03      3.57 o
   0   5   8       58.33       53.53      4.52 o
   1   5   8      193.33      169.19      7.66 o
   2   5   8       26.20       25.94      5.11 o
   3   5   8        6.93        3.59      9.05 o
   4   5   8       40.43       51.40      7.74 o
   5   5   8       23.72       35.90      9.05 o
  -9   6   8       15.61       36.74     26.55 o
  -8   6   8       43.06       48.98     12.38 o
  -7   6   8      138.56      144.65     14.41 o
  -6   6   8       35.92       28.51      9.28 o
  -5   6   8       29.54       23.26      7.87 o
  -4   6   8       93.71      108.04     19.97 o
  -3   6   8       40.15       41.70      8.40 o
  -2   6   8       15.20       20.69     12.39 o
  -1   6   8        4.04        2.09      4.82 o
   0   6   8      321.31      319.21     13.94 o
   1   6   8       16.85       14.25      4.92 o
   2   6   8       27.09       21.92      6.33 o
   3   6   8        9.59        8.03      6.99 o
   4   6   8       75.73       80.69     10.35 o
   5   6   8       83.74       70.12     24.53 o
  -9   7   8        8.01       31.75     29.58 o
  -8   7   8       49.92       47.60     13.74 o
  -7   7   8       11.55        0.00     10.71 o
  -6   7   8       57.34       59.78     11.44 o
  -5   7   8       47.74       48.08     10.62 o
  -4   7   8      445.32      395.66     17.70 o
  -3   7   8        4.50        0.00      7.68 o
  -2   7   8      241.77      268.90     27.81 o
  -1   7   8        0.00        0.00      4.30 o
   0   7   8      155.46      149.37      9.63 o
   1   7   8        0.79        0.00      6.52 o
   2   7   8       87.73       88.87      7.76 o
   3   7   8       66.14       80.46      9.60 o
   4   7   8        2.06        1.48      9.78 o
  -8   8   8       24.26       45.08     14.92 o
  -7   8   8      134.23      142.55     15.72 o
  -6   8   8       19.40       37.46     11.97 o
  -4   8   8      286.07      246.75     16.62 o
  -3   8   8      259.49      263.02     16.62 o
  -2   8   8        3.60       20.99     16.43 o
  -1   8   8       44.24       56.55      7.39 o
   0   8   8        3.83        4.96     10.82 o
   1   8   8        7.20       10.40      9.84 o
   2   8   8       33.60       35.60      8.12 o
   3   8   8        4.87        8.14      9.89 o
  -7   9   8       46.95       27.88     15.17 o
  -6   9   8       12.19       32.38     13.41 o
  -5   9   8       39.76       46.01     13.05 o
  -4   9   8       48.73       51.94     12.33 o
  -3   9   8        0.13        0.00     14.66 o
  -2   9   8       79.57       93.56     26.30 o
  -1   9   8        3.22       18.69     11.78 o
   0   9   8       19.34       10.72      7.36 o
   1   9   8       25.89       26.55      8.15 o
   2   9   8       25.16       30.36      9.17 o
  -6  10   8       10.35        0.00     14.66 o
  -5  10   8       16.77       24.80     15.42 o
  -4  10   8       19.65        0.00     13.05 o
  -3  10   8        8.55       35.40     12.87 o
  -2  10   8       22.77       34.82     12.86 o
  -1  10   8        2.66        7.84     13.59 o
   0  10   8       12.29       17.88     11.42 o
  -4  11   8        3.99        0.00     15.33 o
  -3  11   8        0.20       18.71     15.73 o
  -2  11   8        0.36        0.00     23.01 o
   0 -13   9       34.87       42.37      8.92 o
   1 -13   9       21.40       19.68      9.72 o
  -3 -12   9        0.03        0.00     27.81 o
  -2 -12   9       22.40       29.63     10.99 o
  -1 -12   9        5.19        0.00      7.23 o
   0 -12   9        0.09        8.35      6.99 o
   1 -12   9        0.88        0.00      8.25 o
   2 -12   9        1.27        1.53      8.52 o
   3 -12   9        4.40        6.95     11.27 o
   4 -12   9       12.12       24.52     14.12 o
  -4 -11   9       58.89       77.61     15.36 o
  -3 -11   9        4.26        8.53     12.14 o
  -2 -11   9       55.19       64.52     10.32 o
  -1 -11   9        0.19        0.75      5.99 o
   0 -11   9        1.71       13.15      6.79 o
   1 -11   9        0.67        0.00      9.07 o
   2 -11   9        5.71        5.58      8.48 o
   3 -11   9        9.64        6.65     10.15 o
   4 -11   9       16.18       27.73     13.38 o
   5 -11   9        3.44        0.00     26.04 o
  -5 -10   9        0.03       14.00     13.73 o
  -4 -10   9        0.65        4.28     11.38 o
  -3 -10   9        0.21        0.00     17.70 o
  -2 -10   9        0.68        7.92      6.35 o
  -1 -10   9        1.04        0.00      6.06 o
   0 -10   9        4.68        0.13      6.07 o
   1 -10   9        0.70       11.11      6.92 o
   2 -10   9       10.74        5.68      7.20 o
   3 -10   9        0.81        0.00     10.03 o
   4 -10   9       13.90       10.47     14.92 o
   5 -10   9        3.52       15.88     31.10 o
  -6  -9   9      208.05      241.40     22.45 o
  -5  -9   9        1.64       17.25     11.06 o
  -4  -9   9       33.36       34.83     11.38 o
  -3  -9   9        0.16        6.85      4.57 o
  -2  -9   9       49.04       42.81      6.16 o
  -1  -9   9        3.80        8.08      5.32 o
   0  -9   9       81.53       73.86      6.37 o
   1  -9   9        0.31        0.00      6.00 o
   2  -9   9       32.25       25.85      6.43 o
   3  -9   9       10.53        0.00      8.50 o
   4  -9   9        3.33        0.00     13.65 o
   5  -9   9       50.74       77.66     13.65 o
   6  -9   9        0.55       38.19     14.81 o
  -7  -8   9        9.78        1.97     14.92 o
  -6  -8   9      165.04      165.24     15.67 o
  -5  -8   9       36.36       41.97     17.70 o
  -4  -8   9       80.87       80.16     10.35 o
  -3  -8   9      129.68       91.63      9.20 o
  -2  -8   9       36.07       37.31      7.44 o
  -1  -8   9       42.46       40.86      5.44 o
   0  -8   9       45.66       41.73      5.05 o
   1  -8   9      258.89      262.59      8.71 o
   2  -8   9       82.64       77.59      5.51 o
   3  -8   9       26.89       26.04      8.58 o
   4  -8   9        4.31        0.00      9.30 o
   5  -8   9       17.88        1.33     11.73 o
   6  -8   9        2.41        6.24     12.64 o
  -8  -7   9       73.96       96.67     16.62 o
  -7  -7   9       40.51       30.40     12.87 o
  -6  -7   9      103.94       91.66     22.50 o
  -5  -7   9       33.44       45.73      9.43 o
  -4  -7   9       36.61       42.27      8.85 o
  -3  -7   9      317.06      306.61      8.65 o
  -2  -7   9      463.14      452.50     10.92 o
  -1  -7   9       17.74       24.05      4.35 o
   0  -7   9       27.61       26.07      3.50 o
   1  -7   9       15.59       15.11      3.73 o
   2  -7   9       52.08       48.48      4.16 o
   3  -7   9       72.60       64.13      9.63 o
   4  -7   9        0.00        0.00      8.56 o
   5  -7   9       10.59       12.06     11.69 o
   6  -7   9        0.38        0.00     11.43 o
   7  -7   9       11.35        0.00     15.42 o
  -8  -6   9      128.11      113.78     24.78 o
  -7  -6   9      106.45      109.29     14.09 o
  -6  -6   9      406.95      386.92     19.01 o
  -5  -6   9        7.72        0.00      7.28 o
  -4  -6   9       84.72       81.30      6.28 o
  -3  -6   9        9.75       12.88      3.78 o
  -2  -6   9      209.58      215.81     10.46 o
  -1  -6   9      388.92      319.44      7.83 o
   0  -6   9        6.19       18.64      2.93 o
   1  -6   9        0.25        3.41      3.03 o
   2  -6   9        1.77        0.00      5.89 o
   3  -6   9       61.63       92.20     10.11 o
   4  -6   9       20.20       35.28      8.92 o
   5  -6   9       54.30       94.59     12.16 o
   6  -6   9       22.47       43.23     12.96 o
   7  -6   9        1.17        4.32     20.48 o
  -9  -5   9        1.44        0.00     19.72 o
  -8  -5   9        4.46        0.00     12.14 o
  -7  -5   9       22.69       38.43     13.65 o
  -6  -5   9       45.48       43.08      9.60 o
  -5  -5   9      437.21      402.39     11.12 o
  -4  -5   9       34.93       52.05      5.69 o
  -3  -5   9     1047.19     1079.93     18.32 o
  -2  -5   9      223.14      253.49      7.12 o
  -1  -5   9      407.67      393.54      8.41 o
   0  -5   9      314.39      339.81      8.14 o
   1  -5   9      505.85      418.29     13.33 o
   2  -5   9      183.43      190.57     11.08 o
   3  -5   9       54.14       57.44      8.40 o
   4  -5   9       19.28       23.77      9.10 o
   5  -5   9       16.34       34.24     14.16 o
   6  -5   9      222.96      262.89     20.37 o
   7  -5   9       43.19       39.95     20.48 o
  -9  -4   9        0.92        0.00     17.45 o
  -8  -4   9       58.46       66.08     13.96 o
  -7  -4   9       15.36       18.40     15.68 o
  -6  -4   9        3.65        0.00      3.38 o
  -5  -4   9       80.00       82.08      5.46 o
  -4  -4   9       86.85       74.81      5.03 o
  -3  -4   9      144.91      176.47      6.57 o
  -2  -4   9        2.13       10.51      2.65 o
  -1  -4   9      133.16      151.84      4.86 o
   0  -4   9      177.96      162.28      9.93 o
   1  -4   9      903.93      919.41     23.78 o
   2  -4   9       41.84       61.87      7.84 o
   3  -4   9      109.39      122.55     10.35 o
   4  -4   9      122.78      129.56     26.55 o
   5  -4   9       19.11       32.26      9.11 o
   6  -4   9        2.27       35.53     12.38 o
   7  -4   9        0.03       11.79     13.73 o
  -9  -3   9       24.99       10.55     12.91 o
  -8  -3   9       27.61       44.72     10.92 o
  -7  -3   9      103.70       91.13     10.87 o
  -6  -3   9        0.03        5.40      3.78 o
  -5  -3   9       19.18       31.78      4.10 o
  -4  -3   9      106.11       78.37      5.16 o
  -3  -3   9      303.03      328.74      9.87 o
  -2  -3   9      102.82      126.80      4.52 o
  -1  -3   9     1430.22     1381.40     19.49 o
   0  -3   9      136.47      122.52      4.75 o
   1  -3   9       31.42       58.25      8.34 o
   2  -3   9       69.83       66.34      7.27 o
   3  -3   9      257.25      214.71     12.16 o
   4  -3   9      578.81      575.31     20.02 o
   5  -3   9      141.08      135.54     13.00 o
   6  -3   9       32.01       15.17     15.17 o
   7  -3   9        5.20        2.94     17.45 o
  -9  -2   9       24.93        4.81     11.69 o
  -8  -2   9       11.12       14.03      8.60 o
  -7  -2   9       87.12       78.47      6.66 o
  -6  -2   9        0.04        0.00      3.96 o
  -5  -2   9      154.94      145.79      8.54 o
  -4  -2   9       43.35       64.28      4.62 o
  -3  -2   9        8.21        6.43      2.85 o
  -2  -2   9      171.01      173.03      4.53 o
  -1  -2   9     2148.44     2243.23     29.71 o
   0  -2   9        1.81        4.46      2.55 o
   1  -2   9       99.56       87.85      7.87 o
   2  -2   9        5.32        7.00      4.82 o
   3  -2   9      128.59      140.21     10.73 o
   4  -2   9      567.09      539.27     19.49 o
   5  -2   9      912.59      915.99     29.58 o
   6  -2   9        2.35        0.00     10.87 o
   7  -2   9        2.98        1.30     12.51 o
 -10  -1   9        0.90        0.00     14.34 o
  -9  -1   9       19.86       35.25      9.27 o
  -8  -1   9       33.50       41.60      7.87 o
  -7  -1   9       40.57       34.68      6.51 o
  -6  -1   9        5.16       15.26      6.10 o
  -5  -1   9      654.48      568.34     12.22 o
  -4  -1   9      102.17      117.91      4.98 o
  -3  -1   9      667.02      558.48     11.22 o
  -2  -1   9       20.90       29.10      3.44 o
  -1  -1   9     1360.18     1629.20     20.44 o
   0  -1   9      450.64      558.46     10.18 o
   1  -1   9       32.31       48.70      4.45 o
   2  -1   9       87.19       96.45      8.76 o
   3  -1   9       72.35       89.47      9.21 o
   4  -1   9       34.35       35.38     14.66 o
   5  -1   9       46.97       36.15     12.89 o
   6  -1   9      219.14      243.39     18.05 o
   7  -1   9        4.70       18.35     26.55 o
 -10   0   9       25.82       22.33     11.95 o
  -9   0   9       16.44        1.98      8.67 o
  -8   0   9       80.89       91.01      8.75 o
  -7   0   9       21.82       42.97      6.62 o
  -6   0   9       46.63       48.50      5.76 o
  -5   0   9       15.31       21.36      3.87 o
  -4   0   9      180.21      170.57      5.87 o
  -3   0   9        1.65        0.00      2.17 o
  -2   0   9      810.84      782.06     12.35 o
  -1   0   9       65.41       67.48      3.48 o
   0   0   9       34.02       31.96      2.92 o
   1   0   9        8.67        6.67      2.67 o
   2   0   9      273.59      253.20      5.92 o
   3   0   9      561.06      594.07     13.50 o
   4   0   9       40.90       39.34      5.91 o
   5   0   9        4.47        6.13      8.83 o
   6   0   9        0.11        0.00     21.24 o
   7   0   9       12.43        0.00     12.86 o
 -10   1   9        0.08       22.67     11.76 o
  -9   1   9        0.76        1.04      9.41 o
  -8   1   9       60.65       60.04      7.77 o
  -7   1   9      537.02      479.74     14.70 o
  -6   1   9        8.12        8.78      4.19 o
  -5   1   9       55.38       79.20      5.16 o
  -4   1   9       62.86       44.53      3.10 o
  -3   1   9      210.98      181.09      5.99 o
  -2   1   9      118.36      134.59      4.69 o
  -1   1   9      313.61      221.11      5.18 o
   0   1   9      248.92      184.58      5.43 o
   1   1   9      375.60      418.08     11.39 o
   2   1   9      439.81      441.50      8.56 o
   3   1   9      793.90      738.23     14.25 o
   4   1   9       61.46       53.25      5.30 o
   5   1   9        3.97        0.00      6.74 o
   6   1   9        0.02        0.00     10.30 o
   7   1   9       22.13       25.62     14.09 o
 -10   2   9        7.95       43.57     13.57 o
  -9   2   9        2.31       10.90     11.03 o
  -8   2   9       24.65        5.26     11.37 o
  -7   2   9      432.12      418.50     11.23 o
  -6   2   9      245.18      235.74     14.91 o
  -5   2   9      463.32      415.91      9.04 o
  -4   2   9        0.45        6.24      2.65 o
  -3   2   9      225.54      231.52      6.05 o
  -2   2   9      616.65      646.45     12.77 o
  -1   2   9      532.32      601.28     11.35 o
   0   2   9       30.26       35.75      3.47 o
   1   2   9      293.71      300.87      8.31 o
   2   2   9      175.70      145.97      5.93 o
   3   2   9      258.12      232.96     11.41 o
   4   2   9       85.27       73.42      8.68 o
   5   2   9        8.69        0.00      8.85 o
   6   2   9       19.12        1.82     26.30 o
 -10   3   9       21.91       34.92     19.72 o
  -9   3   9       60.58       68.50      9.36 o
  -8   3   9       35.22       48.61      7.60 o
  -7   3   9      313.63      295.66     18.32 o
  -6   3   9      473.45      465.66     18.19 o
  -5   3   9      247.90      251.48     13.17 o
  -4   3   9      360.36      419.61     15.19 o
  -3   3   9       69.64       56.61      6.77 o
  -2   3   9        5.66       12.13      2.34 o
  -1   3   9      224.14      242.97      8.76 o
   0   3   9      125.06       90.76      5.49 o
   1   3   9       31.13       43.12      5.15 o
   2   3   9      110.93      112.49      6.61 o
   3   3   9      179.94      171.90     10.09 o
   4   3   9        3.33        0.00      6.27 o
   5   3   9       51.09       63.15      8.62 o
   6   3   9       43.43       36.44     13.53 o
 -10   4   9        7.33       44.17     22.76 o
  -9   4   9      196.45      274.59     30.85 o
  -8   4   9       20.38       17.45      7.14 o
  -7   4   9       25.54       20.54     10.54 o
  -6   4   9        2.28        9.26     17.45 o
  -5   4   9        6.19        4.80      6.79 o
  -4   4   9     1118.80      998.23     26.82 o
  -3   4   9      246.64      221.07     11.26 o
  -2   4   9      506.50      525.06     12.38 o
  -1   4   9       38.56       40.25      3.93 o
   0   4   9       45.86       54.26      4.90 o
   1   4   9        4.17        4.76      4.71 o
   2   4   9      157.26      149.02      7.77 o
   3   4   9       31.97       31.69      7.83 o
   4   4   9        0.02        0.00      6.96 o
   5   4   9        4.78       10.15     13.12 o
  -9   5   9       48.95       31.42     26.04 o
  -8   5   9       28.67       46.02     17.19 o
  -7   5   9      254.98      286.29     17.84 o
  -6   5   9      380.03      363.78     17.51 o
  -5   5   9      342.96      331.95     15.55 o
  -4   5   9      648.83      611.13     20.38 o
  -3   5   9      281.30      297.27     15.42 o
  -2   5   9      862.05      863.15     24.66 o
  -1   5   9        1.05        0.70      4.03 o
   0   5   9      269.85      241.34      8.32 o
   1   5   9        1.38        3.28      4.68 o
   2   5   9       65.85       65.74      9.27 o
   3   5   9       22.21        5.76      8.42 o
   4   5   9       65.08       53.54      9.71 o
   5   5   9       22.97       38.82      9.89 o
  -9   6   9       14.21       18.13     14.97 o
  -8   6   9        3.14        3.53     12.81 o
  -7   6   9      138.45      190.64     24.27 o
  -6   6   9      361.80      345.13     19.72 o
  -5   6   9      114.74      131.87     11.97 o
  -4   6   9       32.49       40.96      8.92 o
  -3   6   9      102.71      115.29     14.16 o
  -2   6   9       47.81       55.41      8.92 o
  -1   6   9       68.41       62.99      5.03 o
   0   6   9      312.26      269.56     10.96 o
   1   6   9       21.42       19.17      5.64 o
   2   6   9        6.72        0.54      5.77 o
   3   6   9        4.43        5.11      7.88 o
   4   6   9        9.62        9.42      9.43 o
  -8   7   9       30.83       39.05     15.17 o
  -7   7   9        8.48        3.12     12.50 o
  -6   7   9      393.54      400.03     20.01 o
  -5   7   9      466.58      458.27     20.73 o
  -4   7   9      132.47      154.40     13.74 o
  -3   7   9       84.20       78.93     10.54 o
  -2   7   9        0.87       13.73      8.85 o
  -1   7   9        0.05        0.00      5.70 o
   0   7   9       91.89       90.37     15.65 o
   1   7   9        2.30        0.00      6.57 o
   2   7   9        0.19        0.00      6.77 o
   3   7   9        8.41       14.98      9.22 o
  -8   8   9        2.37       35.36     16.08 o
  -7   8   9        0.00       10.34     38.18 o
  -6   8   9        2.26        2.76     12.33 o
  -5   8   9      175.74      183.62     17.27 o
  -4   8   9       19.63        5.25     13.17 o
  -3   8   9        0.07       27.31     15.17 o
  -2   8   9      119.48      138.05     29.08 o
  -1   8   9        0.89        0.00     15.17 o
   0   8   9        5.06       11.59      7.56 o
   1   8   9       14.19       23.95      7.79 o
   2   8   9       41.67       62.31      9.45 o
  -7   9   9        3.58        2.53     22.25 o
  -6   9   9       11.48       12.98     14.61 o
  -5   9   9        3.07        0.00     13.02 o
  -4   9   9       36.29       14.45     12.60 o
  -3   9   9       17.88       30.99     11.97 o
  -2   9   9      106.41      121.60     15.17 o
  -1   9   9        1.99        2.83     21.74 o
   0   9   9        0.30        7.10     10.19 o
   1   9   9        0.09        0.00      9.46 o
  -5  10   9        0.05       17.26     15.72 o
  -4  10   9        0.11        0.00     14.12 o
  -3  10   9        0.12       28.32     14.48 o
  -2  10   9        9.57       25.78     14.65 o
  -1  10   9        0.21        0.00     15.17 o
  -3 -12  10        1.95        7.02     14.25 o
  -2 -12  10        0.04        3.73     10.92 o
  -1 -12  10        1.31        3.38      7.66 o
   0 -12  10        7.61        3.99      7.45 o
   1 -12  10        0.77        0.00      8.66 o
   2 -12  10        2.57        0.00     10.02 o
   3 -12  10        0.87        0.00     13.23 o
  -4 -11  10        9.25       32.33     14.32 o
  -3 -11  10       14.16       21.75     12.60 o
  -2 -11  10       47.26       46.51      8.66 o
  -1 -11  10        9.97       12.38      7.64 o
   0 -11  10        3.11        5.20      7.26 o
   1 -11  10        1.14        6.70      8.55 o
   2 -11  10       13.58       25.32      9.11 o
   3 -11  10        1.08        4.98     12.38 o
   4 -11  10        0.23        0.00     14.09 o
  -5 -10  10       40.74       37.34     14.04 o
  -4 -10  10        2.39        0.19     15.42 o
  -3 -10  10        7.70        6.20     10.87 o
  -2 -10  10       32.39       33.65      7.03 o
  -1 -10  10       47.83       54.27      9.85 o
   0 -10  10        0.19        5.09      7.14 o
   1 -10  10        2.19       12.64      7.59 o
   2 -10  10        3.35        0.00     12.89 o
   3 -10  10        1.01        0.00     12.14 o
   4 -10  10       18.05        0.00     16.94 o
   5 -10  10       14.39       32.05     14.32 o
  -6  -9  10       95.14      124.11     26.04 o
  -5  -9  10        8.21        1.75     11.65 o
  -4  -9  10      149.65      167.44     15.53 o
  -3  -9  10       13.75        5.36      6.50 o
  -2  -9  10      119.82      120.53      8.19 o
  -1  -9  10       15.45       11.08      5.73 o
   0  -9  10       50.86       49.03      6.49 o
   1  -9  10       69.66       77.98      8.18 o
   2  -9  10        3.88        0.00      7.54 o
   3  -9  10        9.86        0.00     12.39 o
   4  -9  10        1.57        0.00     15.68 o
   5  -9  10        9.30        3.50     13.23 o
   6  -9  10        0.17       36.60     16.04 o
  -7  -8  10       67.25       97.32     23.77 o
  -6  -8  10        6.27       15.97     17.45 o
  -5  -8  10        5.83        7.44     10.92 o
  -4  -8  10      123.15      135.82     12.87 o
  -3  -8  10      136.94      117.00      9.34 o
  -2  -8  10       28.28       26.97      5.69 o
  -1  -8  10       25.67       21.75      5.35 o
   0  -8  10       24.77       25.42      5.37 o
   1  -8  10       18.50       29.20      5.94 o
   2  -8  10      115.82      135.13      9.01 o
   3  -8  10       18.33       19.44      9.28 o
   4  -8  10       92.71      119.85     30.85 o
   5  -8  10        0.16        0.00     12.14 o
   6  -8  10        5.65        0.00     18.71 o
  -8  -7  10      140.92      150.50     17.98 o
  -7  -7  10        0.65        5.21     12.39 o
  -6  -7  10       16.20       12.31     10.69 o
  -5  -7  10       13.93        9.69      9.10 o
  -4  -7  10      372.47      355.48      9.55 o
  -3  -7  10        2.58        1.29      4.78 o
  -2  -7  10       33.27       20.61      4.78 o
  -1  -7  10       81.23       93.00      6.37 o
   0  -7  10        3.18        0.55      3.35 o
   1  -7  10        7.65       15.11      5.16 o
   2  -7  10      112.50      115.21     22.25 o
   3  -7  10       93.43       83.86     13.65 o
   4  -7  10       36.91       34.00     10.20 o
   5  -7  10       14.19       17.62     11.52 o
   6  -7  10        0.30        0.00     14.04 o
  -8  -6  10      117.34      131.71     17.01 o
  -7  -6  10        0.22        0.00     10.66 o
  -6  -6  10       59.80       50.00     11.38 o
  -5  -6  10      224.72      223.93     15.40 o
  -4  -6  10       36.77       36.01      4.80 o
  -3  -6  10        4.08        4.11      5.09 o
  -2  -6  10       50.96       74.67      5.26 o
  -1  -6  10      268.76      229.48      7.16 o
   0  -6  10       76.80       73.26      4.73 o
   1  -6  10       49.52       58.79      4.49 o
   2  -6  10       23.53       26.55      7.59 o
   3  -6  10        5.71        4.94      7.48 o
   4  -6  10      166.37      176.16     26.55 o
   5  -6  10        7.35       24.54     11.23 o
   6  -6  10      123.81      204.17     20.30 o
   7  -6  10        5.37       22.19     16.99 o
  -8  -5  10        0.73        0.00     12.15 o
  -7  -5  10        0.29        0.00     10.69 o
  -6  -5  10       17.72       15.65     23.26 o
  -5  -5  10       43.77       48.15      4.94 o
  -4  -5  10      547.51      499.77     11.20 o
  -3  -5  10       38.72       36.24      5.62 o
  -2  -5  10      133.89      135.11      6.53 o
  -1  -5  10      492.75      524.28     10.34 o
   0  -5  10      232.01      272.38      7.53 o
   1  -5  10     2074.97     2140.31     60.68 o
   2  -5  10       11.66       15.42      6.44 o
   3  -5  10        6.99       10.37      7.51 o
   4  -5  10       67.72       45.64      9.99 o
   6  -5  10       63.94       72.54     14.54 o
   7  -5  10        7.00       10.96     15.26 o
  -9  -4  10        0.32       14.39     13.46 o
  -8  -4  10        3.94        0.00     18.20 o
  -7  -4  10        7.00        0.00      5.89 o
  -6  -4  10      159.26      154.04      9.14 o
  -5  -4  10       37.78       41.20      4.83 o
  -4  -4  10      119.92      101.74      7.55 o
  -3  -4  10      113.78      103.25      6.10 o
  -2  -4  10       43.57       53.93      4.10 o
  -1  -4  10       33.03       32.21      3.33 o
   0  -4  10      396.05      399.65      8.80 o
   1  -4  10      635.51      682.51     20.01 o
   2  -4  10      386.10      348.12     14.84 o
   3  -4  10      198.55      179.80     12.52 o
   4  -4  10      227.90      207.43     22.50 o
   5  -4  10        0.02        0.00     24.53 o
   6  -4  10        2.02       28.98     12.45 o
   7  -4  10        0.27        0.00     14.40 o
  -9  -3  10        7.49        7.81     18.46 o
  -8  -3  10       67.95       69.58     17.70 o
  -7  -3  10        6.66       10.77     11.00 o
  -6  -3  10        4.06        4.38      4.78 o
  -5  -3  10       27.96       41.90      4.72 o
  -4  -3  10       50.92       50.72      4.58 o
  -3  -3  10     1001.02      982.39     15.44 o
  -2  -3  10        8.47        9.86      3.05 o
  -1  -3  10      147.09      150.88      7.13 o
   0  -3  10      125.40      152.52      6.92 o
   1  -3  10        9.25        9.61      5.36 o
   2  -3  10        8.61        9.06      5.89 o
   3  -3  10       76.33       78.54     12.39 o
   4  -3  10      489.88      501.49     19.67 o
   5  -3  10      347.70      370.62     21.24 o
   6  -3  10       41.87       43.22     12.89 o
   7  -3  10        1.26       17.74     14.58 o
  -9  -2  10       29.19       21.35     12.51 o
  -8  -2  10        0.08        5.84     11.51 o
  -7  -2  10       35.11       42.75      8.04 o
  -6  -2  10        0.18        0.00      5.30 o
  -5  -2  10       79.01       80.48      6.58 o
  -4  -2  10      147.62      124.71      7.28 o
  -3  -2  10       22.07       24.76      3.68 o
  -2  -2  10      209.20      203.51      5.95 o
  -1  -2  10      373.33      367.18      8.56 o
   0  -2  10        2.02        0.00      2.92 o
   1  -2  10       32.85       43.38      5.27 o
   2  -2  10        1.43        0.00      5.53 o
   3  -2  10        7.66       16.94      6.79 o
   4  -2  10      182.78      188.78     14.12 o
   5  -2  10      105.40       94.46     12.81 o
   6  -2  10       29.89       31.97     14.16 o
   7  -2  10        6.30       20.57     13.53 o
 -10  -1  10        7.72        0.00     14.30 o
  -9  -1  10      104.60      143.67     12.38 o
  -8  -1  10        1.95       12.68      7.65 o
  -7  -1  10       29.38       36.43      6.75 o
  -6  -1  10       22.54       30.14      7.44 o
  -5  -1  10       29.25       18.96      5.06 o
  -4  -1  10        9.29        0.00      3.29 o
  -3  -1  10        4.46        7.48      3.70 o
  -2  -1  10        0.00        1.37      3.22 o
  -1  -1  10       83.16       81.08      5.19 o
   0  -1  10      392.74      421.52     10.45 o
   1  -1  10      263.53      274.72      7.11 o
   2  -1  10      102.61       97.64      5.63 o
   3  -1  10      201.00      221.33     13.22 o
   4  -1  10      131.81      142.72     13.38 o
   5  -1  10        0.34        0.00     13.65 o
   6  -1  10       91.04       95.72     14.04 o
 -10   0  10       16.35       53.15     33.88 o
  -9   0  10      118.62      124.09     11.13 o
  -8   0  10       89.67       93.51     10.71 o
  -7   0  10       25.71       20.37      6.15 o
  -6   0  10       85.19       66.72      6.45 o
  -5   0  10        6.11       13.19      3.74 o
  -4   0  10      282.63      270.20      9.14 o
  -3   0  10      351.43      372.18     10.80 o
  -2   0  10      464.15      411.52     13.02 o
  -1   0  10        5.32        7.75      2.75 o
   0   0  10       51.25       66.11      4.52 o
   1   0  10        7.18       12.90      3.50 o
   2   0  10      884.34      839.69     13.88 o
   3   0  10      203.25      176.22      9.12 o
   4   0  10      164.07      159.48      9.39 o
   5   0  10        2.43        0.00     10.01 o
   6   0  10       35.10       33.07     19.47 o
 -10   1  10        0.64        0.50     10.94 o
  -9   1  10      118.21      122.66     10.76 o
  -8   1  10       22.06       29.77      9.11 o
  -7   1  10      170.56      170.09     10.68 o
  -6   1  10      269.23      226.42      8.21 o
  -5   1  10       66.02       60.11      4.74 o
  -4   1  10      475.76      442.86      8.22 o
  -3   1  10      199.93      207.81      6.43 o
  -2   1  10      642.36      610.50     11.94 o
  -1   1  10      154.81      164.16      5.04 o
   0   1  10       14.63       12.18      3.47 o
   1   1  10       46.61       61.05      5.63 o
   2   1  10       85.56       79.16      6.96 o
   3   1  10       41.60       25.49      5.97 o
   4   1  10       12.21       20.43      6.48 o
   5   1  10        0.46        0.00      8.00 o
   6   1  10       24.20       32.39     12.45 o
 -10   2  10       20.70       34.19     21.24 o
  -9   2  10       19.46       22.17     12.18 o
  -8   2  10       10.14        4.19      7.57 o
  -7   2  10      189.48      204.11     10.42 o
  -6   2  10      192.78      175.01      9.27 o
  -5   2  10       69.97       50.37      4.14 o
  -4   2  10       41.22       46.30      3.58 o
  -3   2  10       25.50       33.96      3.43 o
  -2   2  10      488.32      489.10     10.13 o
  -1   2  10       88.58       88.12      5.34 o
   0   2  10      397.83      425.53     11.70 o
   1   2  10      158.80      140.50      8.11 o
   2   2  10      198.35      171.31      7.37 o
   3   2  10       10.05        3.81      6.37 o
   4   2  10        5.38        6.16      6.80 o
   5   2  10       60.30       57.55     17.38 o
   6   2  10        7.08        0.00     12.50 o
  -9   3  10       11.92       19.42     16.43 o
  -8   3  10        0.05        5.80      7.05 o
  -7   3  10      301.12      246.35     10.48 o
  -6   3  10        1.28        5.08      8.04 o
  -5   3  10       34.38       47.53     14.16 o
  -4   3  10      441.00      472.71     16.96 o
  -3   3  10      177.41      148.45     13.15 o
  -2   3  10       74.96       72.79      4.07 o
  -1   3  10       88.26      100.41      5.73 o
   0   3  10      777.91      761.07     18.60 o
   1   3  10       10.33       12.74      5.15 o
   2   3  10       65.18       67.62      6.13 o
   3   3  10       99.58      102.88      8.24 o
   4   3  10       91.25       89.44      9.05 o
   5   3  10        9.07        9.09     10.54 o
  -9   4  10      122.84      142.60     22.76 o
  -8   4  10       43.53       79.34     13.02 o
  -7   4  10        8.42        0.74      9.83 o
  -6   4  10      104.08      124.22     32.11 o
  -5   4  10      180.60      184.83     13.38 o
  -4   4  10     1595.06     1437.87     49.56 o
  -3   4  10      242.56      256.08     21.74 o
  -2   4  10      329.14      283.55      7.07 o
  -1   4  10        6.11       11.83      3.81 o
   0   4  10       54.69       52.70      5.99 o
   1   4  10       60.09       73.76     11.46 o
   2   4  10      199.29      199.15      9.31 o
   3   4  10       22.36       15.55      6.92 o
   4   4  10        0.80       10.08     10.44 o
   5   4  10        2.56       11.71     12.29 o
  -9   5  10       69.76       60.07     15.91 o
  -8   5  10       14.43       15.84     12.50 o
  -7   5  10      141.44      161.91     15.53 o
  -6   5  10      131.33      129.90     15.17 o
  -5   5  10       78.61       67.39     10.19 o
  -4   5  10      287.54      324.99     20.23 o
  -3   5  10      611.93      537.09     19.67 o
  -2   5  10       92.00      105.10     13.15 o
  -1   5  10        5.84        7.15      5.91 o
   0   5  10        6.98        1.86      5.35 o
   1   5  10       43.83       41.71      5.86 o
   2   5  10       11.09       10.44      5.91 o
   3   5  10       60.91       60.63      8.59 o
   4   5  10        1.11        0.00      9.19 o
  -9   6  10       41.80       35.18     45.51 o
  -8   6  10        4.87        0.00     13.22 o
  -7   6  10       55.53       71.50     13.22 o
  -6   6  10        0.63        0.00     25.28 o
  -5   6  10       16.45       26.04      9.65 o
  -4   6  10      240.05      278.19     16.27 o
  -3   6  10       22.03       21.12      9.07 o
  -2   6  10      180.36      187.63     14.30 o
  -1   6  10       58.64       52.26     11.24 o
   0   6  10      386.23      324.06     23.38 o
   1   6  10       15.25       23.82      6.07 o
   2   6  10       22.55       23.52      6.85 o
   3   6  10       21.86       19.41      9.10 o
  -8   7  10        0.43        0.00     15.17 o
  -7   7  10        8.99        0.30     13.22 o
  -6   7  10       43.52       42.54     12.30 o
  -5   7  10      108.90      129.88     15.42 o
  -4   7  10       30.54       28.36     11.02 o
  -3   7  10        8.84       15.95     14.16 o
  -2   7  10       27.20       31.78     10.51 o
  -1   7  10        0.34        0.00      9.94 o
   0   7  10       29.55       28.07      7.72 o
   1   7  10       67.33       61.94      7.81 o
   2   7  10        3.01        6.90      9.02 o
   3   7  10        0.44        4.75     12.47 o
  -7   8  10        2.08       15.98     52.34 o
  -6   8  10        0.01        0.00     13.41 o
  -5   8  10        0.23        0.00     12.14 o
  -4   8  10        5.63        6.27     23.01 o
  -3   8  10        8.29       13.16     11.62 o
  -2   8  10       48.26       60.50     12.66 o
  -1   8  10       14.01       13.35     12.24 o
   0   8  10        0.66        7.89      8.78 o
   1   8  10       79.85       74.12      9.24 o
  -6   9  10        0.35        5.31     15.73 o
  -5   9  10        0.04        0.00     13.59 o
  -4   9  10       20.11       23.35     14.16 o
  -3   9  10        0.33        4.29     13.38 o
  -2   9  10        0.04        0.00     24.27 o
  -1   9  10       15.95       11.16     14.65 o
   0   9  10        0.99        1.31     11.37 o
  -3  10  10        2.96       13.97     25.03 o
  -2 -12  11        3.21       12.39     11.77 o
  -1 -12  11        0.97        5.32      9.09 o
   0 -12  11        2.65        5.41      9.10 o
   1 -12  11        3.79        0.00     10.57 o
   2 -12  11        0.29        0.00     14.25 o
  -4 -11  11        0.40       10.67     14.61 o
  -3 -11  11       32.09       27.39     15.93 o
  -2 -11  11       23.48       24.93      9.54 o
  -1 -11  11        0.65        2.20      8.23 o
   0 -11  11        4.24       11.41      7.96 o
   1 -11  11        9.97        2.18     10.65 o
   2 -11  11        1.02       13.81     12.96 o
   3 -11  11        0.12        0.00     21.24 o
  -5 -10  11        0.08        0.00     13.46 o
  -4 -10  11       21.65       28.71     12.96 o
  -3 -10  11        6.54        0.00     11.23 o
  -2 -10  11      155.78      175.87     14.57 o
  -1 -10  11        2.57        8.44      7.25 o
   0 -10  11       18.88       23.68      7.20 o
   1 -10  11        0.30        0.00      7.84 o
   2 -10  11        7.87        3.29     11.44 o
   3 -10  11       28.19       26.89     12.86 o
   4 -10  11       16.85       42.68     14.32 o
  -6  -9  11        2.16        0.00     13.60 o
  -5  -9  11        1.24        0.34     12.81 o
  -4  -9  11       16.10       11.48     11.07 o
  -3  -9  11        0.06        3.61     13.21 o
  -2  -9  11        9.12       17.53      6.47 o
  -1  -9  11       36.03       40.33      6.55 o
   0  -9  11       30.98       42.72      6.87 o
   1  -9  11      134.06      143.60     10.86 o
   2  -9  11        1.15       11.21      8.12 o
   3  -9  11        6.07       27.02     12.76 o
   4  -9  11       34.77       13.05     23.01 o
   5  -9  11        1.22        0.00     14.32 o
  -7  -8  11       11.41       54.86     18.96 o
  -6  -8  11        1.02        4.52     12.27 o
  -5  -8  11        5.01        9.61     14.16 o
  -4  -8  11       15.52       23.57      7.12 o
  -3  -8  11      105.83       88.40      8.39 o
  -2  -8  11      127.04      133.86      8.03 o
  -1  -8  11       73.74       66.58      6.54 o
   0  -8  11        9.19       10.33      6.21 o
   1  -8  11      107.21      126.70      9.46 o
   2  -8  11      118.53      117.50     16.43 o
   3  -8  11      137.56      136.53     19.22 o
   4  -8  11        2.13       19.05     11.62 o
   5  -8  11        3.39        4.76     13.96 o
  -7  -7  11        0.39        0.00     11.77 o
  -6  -7  11        0.01       23.07     13.65 o
  -5  -7  11        1.07        7.49      9.71 o
  -4  -7  11       77.43       85.16      7.53 o
  -3  -7  11       12.94        8.68      5.62 o
  -2  -7  11        8.21        6.37      5.14 o
  -1  -7  11       43.26       49.14      5.67 o
   0  -7  11       30.11       49.20      4.69 o
   1  -7  11      241.55      207.71     12.55 o
   2  -7  11       11.33       14.08      9.10 o
   3  -7  11      125.61      146.28     13.82 o
   4  -7  11      128.76      178.31     18.23 o
   5  -7  11        1.29       30.25     13.10 o
   6  -7  11       21.69       41.74     15.76 o
  -8  -6  11        0.45        0.00     13.60 o
  -7  -6  11      117.41      136.49     16.03 o
  -6  -6  11       62.57       71.99     12.14 o
  -5  -6  11      107.48      127.45      9.66 o
  -4  -6  11       53.31       54.08      7.26 o
  -3  -6  11       98.44       99.38      8.05 o
  -2  -6  11        0.15        5.95      4.52 o
  -1  -6  11      197.07      185.57      7.10 o
   0  -6  11        9.74        9.47      3.81 o
   1  -6  11       79.04       94.39     13.91 o
   2  -6  11       50.00       51.74      9.11 o
   3  -6  11       57.39       48.61      9.79 o
   5  -6  11      169.53      189.56     17.98 o
   6  -6  11       23.00       47.44     14.70 o
  -8  -5  11       10.18        7.07     12.87 o
  -7  -5  11       26.32       33.91     11.91 o
  -6  -5  11      125.95      124.29      9.15 o
  -5  -5  11      125.06      106.70      6.90 o
  -4  -5  11       52.19       56.38      5.42 o
  -3  -5  11      215.06      228.44      8.48 o
  -2  -5  11       15.73       17.20      4.31 o
  -1  -5  11      464.10      472.74      9.83 o
   0  -5  11       47.27       48.43      4.49 o
   1  -5  11      133.69      109.38     10.73 o
   2  -5  11        0.44        2.96      6.97 o
   3  -5  11        0.93        6.90      7.77 o
   4  -5  11       40.52       43.37     10.71 o
   5  -5  11      106.06      118.53     14.66 o
   6  -5  11        4.54        0.00     29.84 o
  -9  -4  11       45.06       44.47     15.24 o
  -8  -4  11       74.44       98.07     26.80 o
  -7  -4  11      109.44      123.15     12.14 o
  -6  -4  11      111.53      120.29     11.81 o
  -5  -4  11        2.40        6.77      4.84 o
  -4  -4  11       55.42       48.92      5.29 o
  -3  -4  11      115.96      110.55      6.62 o
  -2  -4  11       36.84       36.23      4.41 o
  -1  -4  11      145.00      138.51      6.57 o
   0  -4  11      201.97      188.78      6.55 o
   1  -4  11       30.07       29.59      6.97 o
   2  -4  11      112.09      116.37     11.26 o
   3  -4  11      120.23      113.78     11.38 o
   4  -4  11        5.12        0.00      8.85 o
   5  -4  11       16.11       20.26     11.97 o
   6  -4  11       22.52       44.89     14.25 o
  -9  -3  11       49.13       34.65     19.22 o
  -8  -3  11        0.92        0.00     12.64 o
  -7  -3  11      124.05      132.00      9.97 o
  -6  -3  11       31.75       35.26      6.66 o
  -5  -3  11       19.18       27.78      5.71 o
  -4  -3  11       21.80       27.21      5.15 o
  -3  -3  11      231.24      196.50      7.41 o
  -2  -3  11      361.61      318.44      8.77 o
  -1  -3  11       57.58       55.01      4.45 o
   0  -3  11       23.70       35.15      3.76 o
   1  -3  11      194.50      180.85     11.62 o
   2  -3  11      256.77      256.72     13.57 o
   3  -3  11      240.16      275.00     38.18 o
   4  -3  11        0.02        0.00      8.35 o
   5  -3  11       12.47       26.75     11.23 o
   6  -3  11        0.99        0.00     13.40 o
  -9  -2  11        6.77       10.57     13.15 o
  -8  -2  11      138.94      117.42     10.07 o
  -7  -2  11      286.62      281.95     12.58 o
  -6  -2  11        5.98       14.32      5.95 o
  -5  -2  11      195.80      181.55     11.68 o
  -4  -2  11       15.80       17.25      4.09 o
  -3  -2  11       62.38       57.39      4.82 o
  -2  -2  11      258.70      263.44      8.14 o
  -1  -2  11      180.99      162.48      6.65 o
   0  -2  11      120.12      123.78      5.87 o
   1  -2  11      465.85      449.61     11.64 o
   2  -2  11      757.97      754.74     23.04 o
   3  -2  11      123.29      123.51     11.88 o
   4  -2  11        0.40        0.00      8.58 o
   5  -2  11       33.68       31.28     10.87 o
   6  -2  11       10.96       27.95     28.57 o
  -9  -1  11        0.85        0.00     12.43 o
  -8  -1  11       43.85       51.30     12.33 o
  -7  -1  11      105.78      118.58     10.43 o
  -6  -1  11      131.51      128.17      8.99 o
  -5  -1  11      395.31      370.69     11.89 o
  -4  -1  11       18.04       20.40      3.94 o
  -3  -1  11        0.51        1.01      3.30 o
  -2  -1  11      409.56      325.55      9.97 o
  -1  -1  11      227.79      234.84      7.61 o
   0  -1  11       36.84       46.08      4.58 o
   1  -1  11       63.14       66.46      4.74 o
   2  -1  11       34.25       27.87      7.90 o
   3  -1  11       60.18       50.78      8.85 o
   4  -1  11        0.31        2.48      8.99 o
   5  -1  11       51.38       54.33     12.51 o
   6  -1  11       12.42       13.62     13.32 o
  -9   0  11      159.01      151.49     16.64 o
  -8   0  11       26.05       38.96     13.12 o
  -7   0  11      107.08      131.81     10.00 o
  -6   0  11       16.06       30.84      5.87 o
  -5   0  11      492.81      471.35     10.11 o
  -4   0  11      452.60      438.04      8.84 o
  -3   0  11      278.86      274.70      7.81 o
  -2   0  11      374.87      333.20      8.52 o
  -1   0  11      100.57       90.46      5.84 o
   0   0  11      101.55       85.28      6.84 o
   1   0  11       23.81       27.39      5.42 o
   2   0  11       77.48       81.21      4.75 o
   3   0  11       95.35      114.03      7.85 o
   4   0  11        8.04        0.00      9.07 o
   5   0  11       11.63       13.47     11.58 o
   6   0  11       38.53       48.12     13.59 o
  -9   1  11      109.81       98.53     10.92 o
  -8   1  11       31.68       30.34      8.37 o
  -7   1  11       18.29       32.52      6.98 o
  -6   1  11      183.32      155.33      7.75 o
  -5   1  11        4.75        8.05      3.22 o
  -4   1  11      835.24      855.46     15.41 o
  -3   1  11      113.22      117.68      6.67 o
  -2   1  11     1845.59     1804.98     28.35 o
  -1   1  11      510.40      486.20     11.13 o
   0   1  11        0.00        0.00      3.88 o
   1   1  11        0.91        0.00      4.00 o
   2   1  11      296.69      277.77      7.77 o
   3   1  11      117.79       99.82      8.33 o
   4   1  11      114.92      116.07      9.35 o
   5   1  11       16.53        0.00     11.02 o
  -9   2  11       64.77       47.84     11.33 o
  -8   2  11       17.50       14.33     11.76 o
  -7   2  11      130.07      124.06      8.93 o
  -6   2  11      363.88      370.20      8.45 o
  -5   2  11      331.93      309.55      8.65 o
  -4   2  11      531.28      521.55     14.96 o
  -3   2  11     1353.47     1344.62     21.71 o
  -2   2  11      114.78      107.12      6.01 o
  -1   2  11       34.49       30.51      3.83 o
   0   2  11      351.79      363.78     11.48 o
   1   2  11       22.73       16.11      5.21 o
   2   2  11       77.55       74.01      6.10 o
   3   2  11       66.48       65.75     11.21 o
   4   2  11       42.68       45.84      9.92 o
   5   2  11      110.25      107.72     22.76 o
  -9   3  11        5.72       24.52     20.48 o
  -8   3  11       10.30       26.13     11.73 o
  -7   3  11        4.84        0.00      9.83 o
  -6   3  11      139.77      153.21     20.99 o
  -5   3  11      447.57      441.49     17.51 o
  -4   3  11      124.73      144.58     25.79 o
  -3   3  11       17.75       18.90      4.62 o
  -2   3  11       68.03       71.13      4.40 o
  -1   3  11        6.70        3.75      3.62 o
   0   3  11      481.08      401.04     12.45 o
   1   3  11        1.74        4.65      5.26 o
   2   3  11      112.88       88.82     10.00 o
   3   3  11        0.01        4.99      6.74 o
   4   3  11        7.25        4.04     13.23 o
   5   3  11       19.69       17.29     14.16 o
  -9   4  11       18.21       33.40     37.42 o
  -8   4  11       36.96       12.69     14.32 o
  -7   4  11       34.82       21.27     14.66 o
  -6   4  11       30.05       36.57     10.15 o
  -5   4  11      834.95      791.39     25.39 o
  -4   4  11       12.91       12.91      7.99 o
  -3   4  11      142.34      151.89     18.20 o
  -2   4  11       11.68       20.25      3.89 o
  -1   4  11        0.62        0.00      4.22 o
   0   4  11      160.47      164.32      9.50 o
   1   4  11        5.73       15.24      6.21 o
   2   4  11       16.10       27.80      6.05 o
   3   4  11       94.67       95.56      9.27 o
   4   4  11        0.37        0.00      8.69 o
  -9   5  11        2.29       12.58     36.66 o
  -8   5  11       49.33       36.91     13.95 o
  -7   5  11        0.35       12.29     11.78 o
  -6   5  11       25.51       36.91     16.18 o
  -5   5  11      360.53      354.77     18.59 o
  -4   5  11      153.71      144.74     13.59 o
  -3   5  11       14.60       20.99     15.17 o
  -2   5  11      168.25      151.67      8.52 o
  -1   5  11        0.21        0.00      5.62 o
   0   5  11       12.52        7.61      5.82 o
   1   5  11        2.22        2.00      6.13 o
   2   5  11        2.08        3.70      6.51 o
   3   5  11      110.80      119.14     24.39 o
  -8   6  11       14.29       22.62     35.90 o
  -7   6  11        0.46        0.00     12.33 o
  -6   6  11       20.44       35.65     12.16 o
  -5   6  11        0.09       30.85     24.27 o
  -4   6  11        0.26        0.00     13.15 o
  -3   6  11       24.26       39.03      9.94 o
  -2   6  11       73.13       71.76     21.74 o
  -1   6  11       24.88       23.44      7.31 o
   0   6  11        2.91        7.14      6.93 o
   1   6  11       12.19       15.57      6.98 o
   2   6  11       34.77       33.14      8.25 o
   3   6  11       35.81       38.43     13.95 o
  -7   7  11        2.67       13.94     14.12 o
  -6   7  11       19.67       29.81     34.64 o
  -5   7  11        0.01       10.36     11.97 o
  -4   7  11        0.60        0.00     12.64 o
  -3   7  11       14.84       29.50     11.73 o
  -2   7  11       68.41       43.49     18.71 o
  -1   7  11       10.56       25.28     17.70 o
   0   7  11        2.23       16.55      8.57 o
   1   7  11       27.88       35.43      8.07 o
   2   7  11        1.50        6.02      8.73 o
  -7   8  11        0.41       17.46     22.25 o
  -6   8  11        2.74        0.00     14.84 o
  -5   8  11        6.04        9.61     13.02 o
  -4   8  11       13.21       19.60     21.49 o
  -3   8  11       18.07       26.15     12.89 o
  -2   8  11        2.81        9.61     12.38 o
  -1   8  11        8.23       13.26     20.48 o
   0   8  11       16.45        1.44     10.83 o
  -5   9  11        0.01        4.18     37.17 o
  -4   9  11       11.09       32.99     19.22 o
  -3   9  11       23.33       46.75     15.36 o
  -2   9  11        6.80        0.00     14.40 o
  -1   9  11       29.42       42.43     16.08 o
  -1 -12  12       10.05       14.45     11.83 o
   0 -12  12        5.27        9.05     13.36 o
  -3 -11  12        7.79       31.38     11.55 o
  -2 -11  12        8.08       22.42     10.67 o
  -1 -11  12        7.68       14.55      8.50 o
   0 -11  12        1.71        0.00      9.79 o
   1 -11  12       11.01       14.36     12.86 o
   2 -11  12       18.83        0.00     20.23 o
   3 -11  12        9.96        7.33     14.65 o
  -5 -10  12       14.79        0.00     14.68 o
  -4 -10  12       33.79       42.58     13.68 o
  -3 -10  12        2.01        0.00      9.90 o
  -2 -10  12        2.96        2.79      7.80 o
  -1 -10  12        6.20        3.26      7.70 o
   0 -10  12        7.58        6.85      8.80 o
   1 -10  12       16.66       11.40      8.99 o
   2 -10  12       17.51        0.00     12.14 o
   3 -10  12       48.57       45.44     20.73 o
   4 -10  12        6.87       26.65     16.03 o
  -6  -9  12        7.85        0.00     22.00 o
  -5  -9  12        5.13        4.39     13.10 o
  -4  -9  12        9.40        0.00     14.66 o
  -3  -9  12       14.25        0.00      7.28 o
  -2  -9  12       14.69        8.01      8.98 o
  -1  -9  12       41.66       53.73      8.03 o
   0  -9  12       24.07       26.72      8.08 o
   1  -9  12      147.68      152.13     11.47 o
   2  -9  12        1.99        0.00     10.30 o
   3  -9  12        7.36       14.56     13.32 o
   4  -9  12       35.62       34.72     14.97 o
  -6  -8  12       17.17       18.39     13.60 o
  -5  -8  12       11.89       23.05     12.51 o
  -4  -8  12        7.10        0.00      7.61 o
  -3  -8  12        0.23        0.00      6.10 o
  -2  -8  12       19.20       19.06      6.50 o
  -1  -8  12      233.21      238.29     11.61 o
   0  -8  12        5.06        8.09      6.97 o
   1  -8  12      280.17      279.00     12.32 o
   2  -8  12        0.38        9.06     16.94 o
   3  -8  12        8.92        6.49     13.15 o
   4  -8  12       32.84       34.81     24.27 o
   5  -8  12       40.96       29.58     15.18 o
  -7  -7  12       41.25       46.60     14.56 o
  -6  -7  12        0.31        0.00     11.65 o
  -5  -7  12       16.05       34.66     14.13 o
  -4  -7  12        3.24       12.94      7.09 o
  -3  -7  12       43.55       63.59      6.67 o
  -2  -7  12       21.81       28.58      6.28 o
  -1  -7  12       33.76       39.15      5.92 o
   0  -7  12      112.37      120.05      7.00 o
   1  -7  12      376.03      386.31     18.05 o
   2  -7  12        2.34        0.52      8.76 o
   3  -7  12      107.32       95.57     17.19 o
   4  -7  12       46.76       72.95     18.20 o
   5  -7  12       92.09       97.90     33.38 o
  -8  -6  12        0.58        0.00     36.16 o
  -7  -6  12        7.58       20.88     12.39 o
  -5  -6  12       85.52      112.91     10.57 o
  -4  -6  12       11.93       14.43      6.42 o
  -3  -6  12        1.95        4.17      5.16 o
  -2  -6  12        3.55        0.47      4.89 o
  -1  -6  12       49.18       57.81      6.79 o
   0  -6  12       12.04       19.08      4.11 o
   1  -6  12        0.43        0.00      9.86 o
   2  -6  12       27.75       23.73      9.47 o
   3  -6  12       41.57       48.88     11.07 o
   4  -6  12      191.32      195.93     18.41 o
   5  -6  12      268.12      315.74     33.12 o
  -8  -5  12        5.81        8.35     13.68 o
  -7  -5  12        0.59        0.00     18.71 o
  -6  -5  12        8.03       14.57      8.47 o
  -5  -5  12      285.92      276.42     18.04 o
  -4  -5  12       89.88       94.23      7.94 o
  -3  -5  12       39.91       33.67      5.16 o
  -2  -5  12        2.05        6.41      4.42 o
  -1  -5  12      178.98      169.90      7.78 o
   0  -5  12        6.07        6.87      3.95 o
   1  -5  12        4.86        0.00      6.77 o
   2  -5  12       15.07       24.82      8.92 o
   3  -5  12        0.52        7.33      9.11 o
   4  -5  12       53.85       78.16     13.17 o
   5  -5  12       24.76       15.36     12.45 o
   6  -5  12       13.33       42.38     33.38 o
  -8  -4  12       74.29       62.23     18.96 o
  -7  -4  12       52.90       58.50     12.95 o
  -6  -4  12       22.71       23.30      7.05 o
  -5  -4  12       19.18       18.81      6.42 o
  -4  -4  12      582.81      521.69     12.76 o
  -3  -4  12       10.52        8.48      4.40 o
  -2  -4  12       35.22       40.55      4.79 o
  -1  -4  12        0.01        0.68      4.89 o
   0  -4  12       83.55       80.18      5.33 o
   1  -4  12       20.94       18.57      7.32 o
   2  -4  12       16.25       11.73      8.40 o
   3  -4  12       67.23       56.92     10.54 o
   4  -4  12      181.72      199.96     20.73 o
   5  -4  12        5.22       13.02     37.93 o
   6  -4  12       28.26       30.42     14.84 o
  -9  -3  12       33.61       32.00     14.92 o
  -8  -3  12       38.76       46.43     15.17 o
  -7  -3  12      336.60      318.00     38.18 o
  -6  -3  12      200.40      148.32     10.83 o
  -5  -3  12       13.40       10.20      5.80 o
  -4  -3  12      301.57      281.57      9.06 o
  -3  -3  12        1.12       13.15      4.33 o
  -2  -3  12      144.11      122.09      7.87 o
  -1  -3  12       48.11       40.48      4.77 o
   0  -3  12        1.45        0.00      4.28 o
   1  -3  12       11.67       23.31      7.48 o
   2  -3  12      222.93      186.79     13.41 o
   3  -3  12      107.28      137.46     34.89 o
   4  -3  12       21.14       35.58     18.96 o
   5  -3  12        3.75       23.97     12.45 o
   6  -3  12       23.54        0.00     17.70 o
  -9  -2  12       67.20       52.11     20.99 o
  -8  -2  12       14.59       29.94      8.86 o
  -7  -2  12      154.59      148.73     11.15 o
  -6  -2  12        7.73        7.39      6.26 o
  -5  -2  12       29.99       21.90      5.86 o
  -4  -2  12      173.64      155.33      7.41 o
  -3  -2  12       80.01       84.41      5.54 o
  -2  -2  12      229.85      193.79      8.75 o
  -1  -2  12       27.38       23.20      4.28 o
   0  -2  12      274.77      277.86     13.21 o
   1  -2  12       88.00       84.33      6.62 o
   2  -2  12       40.29       39.21      8.40 o
   3  -2  12        8.33       12.22      8.75 o
   4  -2  12        5.83        0.00     10.73 o
   5  -2  12       64.28       65.27     13.23 o
   6  -2  12        4.22        8.71     19.22 o
  -9  -1  12       16.86       11.41      9.97 o
  -8  -1  12       25.01       32.73     13.67 o
  -7  -1  12      453.36      436.32     15.34 o
  -6  -1  12      109.78      107.18      8.38 o
  -5  -1  12       81.26       66.66      5.51 o
  -4  -1  12      149.47      139.29      9.41 o
  -3  -1  12       23.51       17.98      5.09 o
  -2  -1  12      578.33      521.02     13.49 o
  -1  -1  12      114.96      106.29      6.88 o
   0  -1  12      271.02      258.79      8.46 o
   1  -1  12       44.24       41.05      5.28 o
   2  -1  12       45.69       42.59      6.24 o
   3  -1  12        0.04        0.00     16.94 o
   4  -1  12       51.42       50.20     13.15 o
   5  -1  12       28.53       20.53     12.86 o
  -9   0  12        4.73       26.11     10.77 o
  -8   0  12       13.80       19.37      8.78 o
  -7   0  12       55.80       55.90      7.88 o
  -6   0  12        8.28        9.50      6.13 o
  -5   0  12      102.30      102.34      6.40 o
  -4   0  12     1046.21     1001.96     21.20 o
  -3   0  12        2.56       11.63      4.75 o
  -2   0  12      267.89      246.46      9.68 o
  -1   0  12       76.07       77.94      6.38 o
   0   0  12      854.36      789.52     15.52 o
   1   0  12        2.12        0.00      7.96 o
   2   0  12      140.28      136.91     10.29 o
   3   0  12        8.67       11.15      9.89 o
   4   0  12       10.66       10.74     11.13 o
   5   0  12        7.96        3.99     12.09 o
  -9   1  12       42.47       76.81     10.66 o
  -8   1  12        7.67       31.41      8.45 o
  -7   1  12      253.43      245.40     12.30 o
  -6   1  12       14.75       13.15      4.96 o
  -5   1  12       75.52       51.62      4.37 o
  -4   1  12     1042.35      976.65     20.94 o
  -3   1  12      414.82      373.57      9.70 o
  -2   1  12      408.46      390.40     10.12 o
  -1   1  12       26.32       22.10      5.25 o
   0   1  12       50.12       55.31      6.26 o
   1   1  12        0.09        2.23      5.04 o
   2   1  12      124.99      109.18      7.23 o
   3   1  12        3.03        3.90      6.35 o
   4   1  12       19.25       23.91     11.02 o
   5   1  12        1.61        6.66     15.93 o
  -9   2  12       64.69       62.50     15.55 o
  -8   2  12        2.61        4.18     12.36 o
  -7   2  12       99.70      101.22     18.73 o
  -6   2  12        4.04        5.57      4.82 o
  -5   2  12       73.80       80.44      6.22 o
  -4   2  12       58.85       67.66      5.52 o
  -3   2  12     1383.95     1259.35     22.54 o
  -2   2  12       32.97       32.21      4.51 o
  -1   2  12       16.77       17.90      5.39 o
   0   2  12      158.51      152.54      9.28 o
   1   2  12       13.19        8.99      5.93 o
   2   2  12        7.62       15.12      8.47 o
   3   2  12       69.26       83.10     13.65 o
   4   2  12       21.12       17.93     11.52 o
  -9   3  12        0.50       42.56     35.65 o
  -8   3  12        0.68       32.36     19.22 o
  -7   3  12       13.33       42.48     11.44 o
  -6   3  12       83.79       84.46     16.43 o
  -5   3  12        0.36       12.40     15.68 o
  -4   3  12      456.26      485.32     19.13 o
  -3   3  12      473.13      474.97     11.39 o
  -2   3  12      494.70      460.48     14.95 o
  -1   3  12        0.10        0.00      5.16 o
   0   3  12      519.87      489.87     14.48 o
   1   3  12        2.12        6.67      6.34 o
   2   3  12       16.19       20.58      5.91 o
   3   3  12      124.98      123.39      9.85 o
   4   3  12       22.90       41.46     18.20 o
  -9   4  12        0.86        0.00     15.48 o
  -8   4  12       24.30       11.83     13.93 o
  -7   4  12        0.06       11.29     13.23 o
  -6   4  12       25.64       71.81     15.68 o
  -5   4  12        0.06        0.00      8.40 o
  -4   4  12        9.54        7.28      8.76 o
  -3   4  12      107.75      133.62     13.41 o
  -2   4  12      143.26      152.84      8.94 o
  -1   4  12        5.19        0.00      5.70 o
   0   4  12       20.20       31.18      6.43 o
   1   4  12       38.99       35.91      7.52 o
   2   4  12       27.46       26.14      7.23 o
   3   4  12        6.96        5.41      8.85 o
  -8   5  12       83.17      110.16     23.51 o
  -7   5  12       20.72        8.04     13.05 o
  -6   5  12        1.57       27.07     11.23 o
  -5   5  12        5.49       10.62     16.69 o
  -4   5  12        3.31       19.72     12.14 o
  -3   5  12        4.49        2.13      9.11 o
  -2   5  12        8.29        3.53      5.43 o
  -1   5  12        0.05        0.00      6.08 o
   0   5  12        0.29        0.00      6.96 o
   1   5  12       62.97       66.53      8.61 o
   2   5  12       32.41       23.74     14.09 o
   3   5  12      102.20      116.30     11.61 o
  -8   6  12       19.26       48.72     16.60 o
  -7   6  12       20.74        2.53     14.30 o
  -6   6  12       81.99       98.46     28.57 o
  -5   6  12       53.05       80.77     13.02 o
  -4   6  12        4.00       13.76     26.55 o
  -3   6  12        1.02        4.32     10.66 o
  -2   6  12        0.03        5.88     10.51 o
  -1   6  12       68.64       72.17      9.69 o
   0   6  12        1.11        6.32      7.71 o
   1   6  12        0.98       11.84      9.12 o
   2   6  12        5.22       16.33     11.87 o
  -7   7  12        0.69        2.40     15.36 o
  -6   7  12       17.55       49.75     15.01 o
  -5   7  12      147.39      162.70     18.20 o
  -4   7  12        3.93       24.74     18.20 o
  -3   7  12        0.30        0.00     12.30 o
  -2   7  12       14.21       24.07     12.60 o
  -1   7  12       27.99       41.24     13.23 o
   0   7  12        5.28       22.10     13.02 o
   1   7  12       27.47       56.84     11.59 o
  -6   8  12        4.08        5.95     16.43 o
  -5   8  12       13.52       47.29     15.01 o
  -4   8  12        1.21       39.95     14.66 o
  -3   8  12      118.25      142.72     16.96 o
  -2   8  12        0.12        1.45     13.89 o
  -1   8  12        0.11        0.00     17.70 o
  -2 -11  13        8.30        0.00     11.04 o
  -1 -11  13        0.74        0.00     10.89 o
   0 -11  13        7.32        0.00     12.13 o
   1 -11  13       29.54        7.25     14.45 o
  -4 -10  13        3.69        7.47     11.92 o
  -3 -10  13        9.64        9.95     10.80 o
  -2 -10  13        0.84        2.29      8.26 o
  -1 -10  13       17.08       12.19      8.59 o
   0 -10  13        5.65        2.63      9.81 o
   1 -10  13        9.43       38.43     19.72 o
   2 -10  13        1.65        2.00     15.93 o
   3 -10  13       24.05       31.25     15.55 o
  -5  -9  13        6.79        8.85     14.04 o
  -4  -9  13        0.37        0.00     12.89 o
  -3  -9  13        2.13        6.00      7.63 o
  -2  -9  13       16.60       24.33      7.96 o
  -1  -9  13       35.87       51.14      8.01 o
   0  -9  13       28.93       38.12     10.44 o
   1  -9  13       26.43       34.71     12.09 o
   2  -9  13        8.50        0.00     11.38 o
   3  -9  13        9.23        0.00     13.57 o
   4  -9  13       34.17       46.32     45.76 o
  -6  -8  13        0.68        0.00     17.45 o
  -5  -8  13       73.25       68.19     13.85 o
  -4  -8  13        6.45        3.06      7.09 o
  -3  -8  13        0.06        0.00      6.86 o
  -2  -8  13        2.10        6.48      9.94 o
  -1  -8  13      128.08      127.32     12.64 o
   0  -8  13       46.97       50.81      9.94 o
   1  -8  13        4.44        8.68      9.47 o
   2  -8  13        7.54        2.91     12.62 o
   3  -8  13        2.58       10.05     12.60 o
   4  -8  13        0.94       16.37     22.76 o
  -7  -7  13        0.27       10.60     14.90 o
  -6  -7  13        1.15        0.00     24.53 o
  -5  -7  13        2.68        0.00     11.38 o
  -4  -7  13        0.31        0.00      6.74 o
  -3  -7  13       65.73       57.53      7.19 o
  -2  -7  13       24.20       22.49      6.10 o
  -1  -7  13       10.13        0.00      6.70 o
   0  -7  13        4.55       12.57      8.56 o
   1  -7  13       35.52       29.18     15.17 o
   2  -7  13       15.12       29.88     10.87 o
   3  -7  13       14.08        5.95     11.62 o
   4  -7  13        1.21        0.00     13.15 o
   5  -7  13        8.16       23.37     16.62 o
  -7  -6  13       68.77       73.66     18.71 o
  -6  -6  13        4.47       21.00     17.19 o
  -5  -6  13        0.75        0.00      7.36 o
  -4  -6  13      123.48      129.40      8.35 o
  -3  -6  13       85.83       86.63      6.97 o
  -2  -6  13      120.25      123.80      8.07 o
  -1  -6  13       47.32       40.90      7.10 o
   0  -6  13       24.90       31.70      6.25 o
   1  -6  13        7.78        0.00      7.99 o
   2  -6  13      105.86      113.95     13.05 o
   3  -6  13       89.81      117.32     14.18 o
   4  -6  13       10.28        0.00     12.66 o
   5  -6  13        2.11       17.56     19.22 o
  -8  -5  13       18.23       29.01     16.43 o
  -7  -5  13      233.57      270.23     21.26 o
  -6  -5  13        2.70       18.97      8.03 o
  -5  -5  13       23.90       25.88      8.60 o
  -4  -5  13      239.33      212.44      9.92 o
  -3  -5  13       19.96       24.21      5.37 o
  -2  -5  13      190.51      178.52      8.72 o
  -1  -5  13       42.39       33.40      5.26 o
   0  -5  13       89.25       88.70      6.09 o
   1  -5  13       33.68       25.54      8.94 o
   2  -5  13       48.42       43.63      9.83 o
   3  -5  13       42.47       42.75     14.16 o
   4  -5  13        3.28        9.58     11.73 o
   5  -5  13        1.51        0.63     13.89 o
  -8  -4  13       18.04        0.00     18.96 o
  -7  -4  13       60.11       69.66      9.33 o
  -6  -4  13      112.90      121.08     15.78 o
  -5  -4  13      378.68      326.42     13.20 o
  -4  -4  13      124.76      129.53      8.17 o
  -3  -4  13      362.13      341.29     10.47 o
  -2  -4  13       56.20       53.89      6.70 o
  -1  -4  13       63.35       66.80      5.62 o
   0  -4  13      134.18      131.46      6.80 o
   1  -4  13        4.69        1.60      7.84 o
   2  -4  13       79.35       75.58     10.81 o
   3  -4  13       19.09       23.26     16.18 o
   4  -4  13        0.07        0.00     22.25 o
   5  -4  13       27.15       28.34     38.94 o
  -8  -3  13        0.02       14.93     23.51 o
  -7  -3  13       14.85       12.73      8.07 o
  -6  -3  13        2.65        6.28      7.05 o
  -5  -3  13      260.31      231.65      9.75 o
  -4  -3  13      273.03      246.57      9.25 o
  -3  -3  13        4.57        4.22      4.33 o
  -2  -3  13      115.24       99.80      7.74 o
  -1  -3  13       84.85       89.76      6.21 o
   0  -3  13       10.17       15.36      4.23 o
   1  -3  13       49.33       38.79      8.99 o
   2  -3  13       87.35      100.57     11.29 o
   3  -3  13       91.54       94.51     14.18 o
   4  -3  13       29.06       38.03     12.60 o
   5  -3  13        2.05        6.83     13.59 o
  -9  -2  13       46.87       48.72     15.26 o
  -8  -2  13        0.23        8.22     10.93 o
  -7  -2  13       44.31       40.19      9.84 o
  -6  -2  13      184.91      154.71     10.94 o
  -5  -2  13       73.40       58.65      5.92 o
  -4  -2  13      615.04      573.16     13.02 o
  -3  -2  13      295.81      302.26     11.27 o
  -2  -2  13      774.00      710.47     23.25 o
  -1  -2  13      113.49      108.96      6.69 o
   0  -2  13       34.12       44.19      4.96 o
   1  -2  13        8.02       11.33      7.27 o
   2  -2  13       37.88       37.16      9.28 o
   3  -2  13        2.76        5.04     10.08 o
   4  -2  13       13.13       15.68     24.27 o
   5  -2  13       18.64       32.99     13.82 o
  -9  -1  13        1.68        3.52     10.93 o
  -8  -1  13        2.45        8.34      9.20 o
  -7  -1  13      243.73      265.59     13.93 o
  -6  -1  13       44.08       59.06      6.68 o
  -5  -1  13      193.12      192.39      8.82 o
  -4  -1  13       41.63       43.43      5.15 o
  -3  -1  13      440.72      380.87     12.15 o
  -2  -1  13       23.06        9.77      5.05 o
  -1  -1  13        7.95       10.50      4.91 o
   0  -1  13      331.44      283.59      9.44 o
   1  -1  13       17.05       23.95      8.98 o
   2  -1  13        0.00        0.87      8.56 o
   3  -1  13        3.17        0.00      9.36 o
   4  -1  13       83.67       78.21     28.82 o
   5  -1  13        4.16        0.00     15.42 o
  -9   0  13        8.45        0.00     16.06 o
  -8   0  13       74.83       93.22     10.65 o
  -7   0  13        2.77        0.00      7.42 o
  -6   0  13      316.68      312.77     10.47 o
  -5   0  13      663.13      578.73     15.11 o
  -4   0  13       63.95       68.64      6.80 o
  -3   0  13       14.05        2.58      5.13 o
  -2   0  13      172.55      152.20      9.06 o
  -1   0  13        0.45        0.00      5.29 o
   0   0  13      224.34      202.76     10.01 o
   1   0  13        1.81        6.06      5.62 o
   2   0  13       23.96       21.88      4.74 o
   3   0  13       23.49       20.55     11.38 o
   4   0  13        6.02        8.59     12.14 o
  -9   1  13       64.75       95.75     16.27 o
  -8   1  13       24.17       46.12     19.33 o
  -7   1  13        0.02        1.00      9.05 o
  -6   1  13       20.90       14.28      5.03 o
  -5   1  13      212.31      187.38     18.41 o
  -4   1  13       20.20       19.47      6.64 o
  -3   1  13       55.10       69.68      6.92 o
  -2   1  13       24.91       39.80      5.97 o
  -1   1  13       71.74       89.13     10.40 o
   0   1  13       79.30       86.28      7.53 o
   1   1  13        9.87        0.00      5.82 o
   2   1  13        0.62        2.98      5.56 o
   3   1  13      112.41      115.34     26.30 o
   4   1  13       11.83        0.00     11.54 o
  -9   2  13       15.47       27.56     14.41 o
  -8   2  13       52.61       73.91     15.02 o
  -7   2  13       26.66       30.58      8.34 o
  -6   2  13        7.94       25.77      6.41 o
  -5   2  13        8.11        9.86      7.09 o
  -4   2  13      103.85      105.02     10.05 o
  -3   2  13      100.28       82.03      6.79 o
  -2   2  13      188.93      177.22     10.05 o
  -1   2  13        0.24        0.57      5.61 o
   0   2  13       26.67       27.98      6.51 o
   1   2  13        0.04        0.00      6.39 o
   2   2  13        0.29        0.00      5.69 o
   3   2  13       51.81       87.48     20.23 o
   4   2  13        0.01        0.00     28.07 o
  -8   3  13       21.44       50.63     13.74 o
  -7   3  13       23.13       22.76     17.70 o
  -6   3  13       90.46      177.49     24.78 o
  -5   3  13        5.92       19.28      9.58 o
  -4   3  13       58.05       40.97      9.71 o
  -3   3  13      172.44      163.94      9.28 o
  -2   3  13      102.35       87.06      7.57 o
  -1   3  13       12.30        0.00      5.87 o
   0   3  13       11.63       19.00      6.72 o
   1   3  13       55.36       67.96      9.43 o
   2   3  13       19.85        0.66      8.76 o
   3   3  13        0.54        5.33      9.16 o
  -8   4  13       15.88       50.57     14.65 o
  -7   4  13        4.73       25.79     12.87 o
  -6   4  13      188.47      193.57     23.01 o
  -5   4  13        1.97        0.00     13.15 o
  -4   4  13        4.19       17.89     10.20 o
  -3   4  13       15.33       11.86      9.47 o
  -2   4  13       13.22        6.83      6.31 o
  -1   4  13       13.17       11.04      7.76 o
   0   4  13        2.98       16.80      7.49 o
   1   4  13       54.68       41.56      8.86 o
   2   4  13       14.93       10.61      7.60 o
   3   4  13       24.66       36.00     12.85 o
  -8   5  13       24.19       62.22     17.15 o
  -7   5  13        0.14        7.95     16.69 o
  -6   5  13       23.73       17.09     20.99 o
  -5   5  13       48.33       51.15     14.16 o
  -4   5  13      127.92      122.88     21.24 o
  -3   5  13       32.60       48.68     11.23 o
  -2   5  13       12.97       11.56     14.16 o
  -1   5  13       14.51        7.78      7.28 o
   0   5  13        0.29        0.00      8.00 o
   1   5  13       39.07       40.57      7.97 o
   2   5  13        5.79        3.62      9.29 o
  -7   6  13        6.10       31.76     16.18 o
  -6   6  13       75.21       95.50     15.72 o
  -5   6  13       14.50       35.50     15.17 o
  -4   6  13        1.75        9.15     12.45 o
  -3   6  13      141.64      120.87     20.48 o
  -2   6  13       12.70       21.74     12.64 o
  -1   6  13       90.98      114.06     19.06 o
   0   6  13        2.16        0.16     13.76 o
   1   6  13        1.85        0.00      8.26 o
  -6   7  13       37.55       68.55     16.60 o
  -5   7  13       12.37       25.33     19.72 o
  -4   7  13        4.39       13.79     13.53 o
  -3   7  13        1.14        3.09     14.18 o
  -2   7  13        0.60       14.82     13.76 o
  -1   7  13      112.18      132.66     16.76 o
  -3 -10  14       15.48       19.26     17.27 o
  -2 -10  14        0.51        0.00     11.39 o
  -1 -10  14        6.83        2.29     10.88 o
   0 -10  14        0.08        0.00     13.65 o
   1 -10  14        4.02       22.02     13.93 o
   2 -10  14        1.48        2.88     22.25 o
  -5  -9  14        7.77        0.00     14.90 o
  -4  -9  14        2.29        0.00     11.27 o
  -3  -9  14        0.29       15.61      8.59 o
  -2  -9  14       17.88       12.80      8.09 o
  -1  -9  14       71.57       86.60     11.17 o
   0  -9  14        0.55        8.60     11.44 o
   1  -9  14        0.08        8.64     12.33 o
   2  -9  14        0.68        0.00     12.81 o
   3  -9  14        1.70        0.59     14.76 o
  -6  -8  14        7.18        0.00     15.12 o
  -5  -8  14       51.91       45.61     14.34 o
  -4  -8  14       11.32       15.68      8.13 o
  -3  -8  14        1.29        0.35      7.81 o
  -2  -8  14        0.03        1.92      7.06 o
  -1  -8  14        2.75        1.66      8.44 o
   0  -8  14       22.95       21.34      8.33 o
   1  -8  14        0.10        0.00     14.16 o
   2  -8  14       19.19       14.72     13.91 o
   3  -8  14       11.37       22.35     14.09 o
  -6  -7  14       24.88       18.88     14.58 o
  -5  -7  14        2.88        8.60     16.18 o
  -4  -7  14      133.58      153.51     12.04 o
  -3  -7  14       70.95       84.64     11.78 o
  -2  -7  14       14.73        7.38      6.54 o
  -1  -7  14       35.24       37.05      8.47 o
   0  -7  14       54.09       64.50     12.44 o
   1  -7  14        5.27        0.00      9.11 o
   2  -7  14       29.16       43.99     12.87 o
   3  -7  14        5.92        0.00     12.69 o
   4  -7  14        4.94        7.76     14.61 o
  -7  -6  14       31.07       58.03     15.30 o
  -6  -6  14       40.17       56.54     13.85 o
  -5  -6  14       33.24       59.82     10.72 o
  -4  -6  14       24.46       35.78      6.98 o
  -3  -6  14       86.67       87.21      7.74 o
  -2  -6  14       43.32       52.94      6.76 o
  -1  -6  14        1.47        3.35      6.61 o
   0  -6  14       13.50       13.38      6.44 o
   1  -6  14        5.44        0.00     14.16 o
   2  -6  14       81.90       72.90     12.33 o
   3  -6  14       15.00       35.39     22.25 o
   4  -6  14        7.47       19.97     36.16 o
  -7  -5  14      228.17      269.94     36.41 o
  -6  -5  14        0.23        4.14      8.51 o
  -5  -5  14       13.28       12.58      6.30 o
  -4  -5  14        8.32        6.27      5.95 o
  -3  -5  14      133.06      138.70      8.58 o
  -2  -5  14      557.81      494.55     15.34 o
  -1  -5  14       51.03       47.40      7.05 o
   0  -5  14       71.29       50.12      6.52 o
   1  -5  14        6.17        0.00      8.92 o
   2  -5  14        0.63        0.00      9.65 o
   3  -5  14        0.61        0.00     11.07 o
   4  -5  14        4.73       12.05     15.17 o
  -8  -4  14        1.43        0.00     14.40 o
  -7  -4  14       78.36      109.61     12.90 o
  -6  -4  14       53.08       59.49     10.09 o
  -5  -4  14       86.63       89.15      7.56 o
  -4  -4  14       23.21       25.36      6.09 o
  -3  -4  14       24.89       27.05      5.61 o
  -2  -4  14      439.88      396.16     13.30 o
  -1  -4  14       57.84       61.87      5.96 o
   0  -4  14      237.99      231.00     10.61 o
   1  -4  14       11.54        1.38      8.35 o
   2  -4  14       44.33       34.68     12.66 o
   3  -4  14        0.06       13.83     11.38 o
   4  -4  14        0.01        6.02     12.86 o
  -8  -3  14        4.64        0.00     13.95 o
  -7  -3  14       43.14       39.96      9.35 o
  -6  -3  14       25.54       33.61      7.98 o
  -5  -3  14       74.92       68.35      6.57 o
  -4  -3  14      306.87      295.66     10.58 o
  -3  -3  14      241.85      201.25     10.86 o
  -2  -3  14      405.81      355.69     12.68 o
  -1  -3  14      125.17      119.65      7.60 o
   0  -3  14      266.89      260.93     14.66 o
   1  -3  14       14.58        8.82      8.38 o
   2  -3  14      312.88      283.92     18.55 o
   3  -3  14        2.99        0.00     11.43 o
   4  -3  14        1.60        0.00     13.10 o
  -8  -2  14       40.84       38.30     12.19 o
  -7  -2  14       78.23       63.15      9.66 o
  -6  -2  14       22.31       26.54      6.24 o
  -5  -2  14       25.05       30.57      5.70 o
  -4  -2  14      550.65      505.95     12.65 o
  -3  -2  14     1285.26     1170.49     24.58 o
  -2  -2  14      102.76      111.20     10.48 o
  -1  -2  14        8.85        0.00      5.68 o
   0  -2  14        7.57       12.92      8.13 o
   1  -2  14        0.90        0.00     12.89 o
   2  -2  14       36.78       47.25     10.80 o
   3  -2  14       46.52       48.88     12.09 o
   4  -2  14        5.46        0.00     12.81 o
  -8  -1  14        0.76       10.48      9.92 o
  -7  -1  14        0.58        0.00      7.91 o
  -6  -1  14       18.32       28.54      6.28 o
  -5  -1  14       10.38        2.54      5.05 o
  -4  -1  14       83.12       79.24      7.37 o
  -3  -1  14      137.91      124.80      9.19 o
  -2  -1  14        0.29        5.09      5.78 o
  -1  -1  14       20.66       23.38      6.02 o
   0  -1  14      315.54      274.50     11.58 o
   1  -1  14        1.83        8.16      5.78 o
   2  -1  14       23.47       17.66     12.39 o
   3  -1  14      110.53      134.23     14.76 o
   4  -1  14        8.98        0.00     12.74 o
  -8   0  14       24.57       38.59     10.06 o
  -7   0  14        6.95       19.85      6.63 o
  -6   0  14       47.51       32.02      9.93 o
  -5   0  14       15.61       16.87      6.44 o
  -4   0  14       81.29       87.39      7.91 o
  -3   0  14       99.40      118.67      9.11 o
  -2   0  14       93.05      107.33      9.06 o
  -1   0  14       11.28       14.68      5.97 o
   0   0  14      294.39      287.75     12.21 o
   1   0  14        0.02        3.22      6.91 o
   2   0  14       14.18       23.73     10.20 o
   3   0  14        0.09        0.00     11.65 o
   4   0  14        0.01        0.00     13.46 o
  -8   1  14       71.67       98.57     17.19 o
  -7   1  14       20.69       12.96      8.61 o
  -6   1  14        3.43       10.34      8.53 o
  -5   1  14        0.57        0.98      7.40 o
  -4   1  14       13.63       23.80      6.43 o
  -3   1  14       13.82       18.53      6.39 o
  -2   1  14      112.24      121.12      9.24 o
  -1   1  14       32.12       28.38      8.95 o
   0   1  14        0.78        8.78      6.63 o
   1   1  14       59.65       71.52      8.18 o
   2   1  14       35.05       31.36      8.83 o
   3   1  14       38.94       47.84     13.10 o
  -8   2  14      160.79      265.92     22.52 o
  -7   2  14       19.86       37.42     17.70 o
  -6   2  14       15.84        0.00     11.44 o
  -5   2  14       12.10       19.13      7.29 o
  -4   2  14       48.01       50.19      7.31 o
  -3   2  14       50.53       60.03      7.37 o
  -2   2  14       59.27       60.96      7.34 o
  -1   2  14        9.47        1.08      8.36 o
   0   2  14        0.14        0.81      7.28 o
   1   2  14       41.88       52.05     19.78 o
   2   2  14       11.63       11.83     11.68 o
   3   2  14      138.97      167.99     17.70 o
  -8   3  14       24.53       18.13     22.76 o
  -7   3  14       57.63       64.73     18.71 o
  -6   3  14       98.03      108.24     14.29 o
  -5   3  14       60.67       70.13     13.60 o
  -4   3  14        6.90       10.62     13.65 o
  -3   3  14        7.93       15.93      8.94 o
  -2   3  14        4.96       10.51      7.90 o
  -1   3  14      122.84      128.17     12.22 o
   0   3  14        1.35        5.45      7.47 o
   1   3  14       26.28       32.83     10.38 o
   2   3  14        7.98        0.00      7.46 o
  -7   4  14        0.50        6.59     14.81 o
  -6   4  14       27.55       73.28     14.04 o
  -5   4  14       23.13       28.19     11.94 o
  -4   4  14       27.99       13.69     10.80 o
  -3   4  14       11.69        8.63     10.81 o
  -2   4  14       19.30        9.42      7.45 o
  -1   4  14       40.47       40.57      8.26 o
   0   4  14        1.43        9.26      8.27 o
   1   4  14       46.89       41.11     11.02 o
   2   4  14        4.15        0.00      8.79 o
  -7   5  14       30.80       25.85     15.12 o
  -6   5  14        0.16       20.91     13.40 o
  -5   5  14        9.12        2.77     15.17 o
  -4   5  14       56.21       72.87     26.80 o
  -3   5  14      133.08      146.62     18.96 o
  -2   5  14       11.65        1.50     16.43 o
  -1   5  14        3.59        0.00     12.09 o
   0   5  14        2.93        1.70     12.92 o
   1   5  14      137.17      136.98     10.56 o
  -6   6  14        5.56       37.59     15.68 o
  -5   6  14        8.16       18.34     14.45 o
  -4   6  14       33.65       16.32     14.25 o
  -3   6  14       86.39      111.22     22.25 o
  -2   6  14       23.13       13.96     13.82 o
  -1   6  14       20.43       25.47     13.74 o
  -3   7  14       24.97       33.70     15.62 o
  -2 -10  15       13.40       18.18     10.21 o
  -1 -10  15        2.62        0.00     14.29 o
   0 -10  15        0.25       15.47     14.45 o
  -4  -9  15        7.61        3.53     11.66 o
  -3  -9  15        6.03       11.20      8.99 o
  -2  -9  15       18.40       47.74      9.44 o
  -1  -9  15       37.93       43.78     11.21 o
   0  -9  15        7.39       27.51     13.74 o
   1  -9  15        0.39        5.43     20.99 o
   2  -9  15       16.83       25.57     15.19 o
  -5  -8  15       29.87       39.57     11.49 o
  -4  -8  15        0.54        7.80     10.43 o
  -3  -8  15        1.93        0.00      7.93 o
  -2  -8  15       33.17       35.38     11.68 o
  -1  -8  15        0.02        0.00      8.69 o
   0  -8  15      141.06      147.15     22.25 o
   1  -8  15       58.02       48.01     14.09 o
   2  -8  15        3.44        0.00     13.02 o
  -6  -7  15        3.62        0.00     16.69 o
  -5  -7  15       61.58       65.81     11.12 o
  -4  -7  15       80.47       99.18      9.47 o
  -3  -7  15       38.68       38.18      7.85 o
  -2  -7  15       46.01       38.77      8.91 o
  -1  -7  15       76.22       71.03      9.14 o
   0  -7  15        4.06        3.03     10.37 o
   1  -7  15        6.63        4.33     13.65 o
   2  -7  15       45.47       55.25     14.29 o
   3  -7  15        0.75        7.07     14.66 o
  -6  -6  15       13.30       13.98     14.66 o
  -5  -6  15       26.02       31.66      7.83 o
  -4  -6  15       68.25       72.38     10.24 o
  -3  -6  15        1.08        2.61      6.76 o
  -2  -6  15      131.45      119.38     10.38 o
  -1  -6  15        0.62       11.94      7.82 o
   0  -6  15        0.09        0.00      9.28 o
   1  -6  15        2.23        0.00     10.73 o
   2  -6  15       58.66       71.76     13.57 o
   3  -6  15        3.83        0.39     13.73 o
  -7  -5  15       67.31       83.01     15.04 o
  -6  -5  15       14.96       18.11      7.86 o
  -5  -5  15       96.30      101.90      8.32 o
  -4  -5  15       16.14       15.10      6.53 o
  -3  -5  15      176.15      169.80     10.14 o
  -2  -5  15      121.31      120.38      9.90 o
  -1  -5  15      108.99       94.01      8.30 o
   0  -5  15       19.20       15.96      7.92 o
   1  -5  15        0.30        0.00      9.83 o
   2  -5  15       19.49       11.30     11.42 o
   3  -5  15        4.47        4.11     13.74 o
  -7  -4  15        0.21        0.00     16.94 o
  -6  -4  15       38.91       35.33      7.50 o
  -5  -4  15       81.95       88.64      7.97 o
  -4  -4  15       12.29        0.58      6.03 o
  -3  -4  15      469.85      429.97     14.69 o
  -2  -4  15       29.12       23.98      6.96 o
  -1  -4  15        0.33        6.58      6.21 o
   0  -4  15      226.59      234.19     11.21 o
   1  -4  15        1.19        0.23     11.97 o
   2  -4  15        4.92        0.00     10.44 o
   3  -4  15        0.13        7.70     12.87 o
  -8  -3  15        0.12        0.00     15.38 o
  -7  -3  15        5.14        9.36     13.41 o
  -6  -3  15       43.36       61.85      8.25 o
  -5  -3  15      208.75      197.87     10.62 o
  -4  -3  15        1.41       11.25      5.56 o
  -3  -3  15       27.84       23.65      8.73 o
  -2  -3  15        0.24        3.81      8.53 o
  -1  -3  15        2.33        4.64      6.27 o
   0  -3  15       63.32       60.86      7.29 o
   1  -3  15        0.88       19.64     13.40 o
   2  -3  15       23.80       41.40     30.59 o
   3  -3  15        0.73        0.00     12.45 o
  -8  -2  15       44.44       49.92     11.71 o
  -7  -2  15       49.86       46.33      7.79 o
  -6  -2  15        0.06       10.86      7.45 o
  -5  -2  15       45.82       47.70      6.38 o
  -4  -2  15       24.41       34.65      7.11 o
  -3  -2  15        9.27        0.00      6.21 o
  -2  -2  15       21.54       16.94     10.55 o
  -1  -2  15        5.63        0.00      6.16 o
   0  -2  15       15.30       10.01      6.52 o
   1  -2  15       35.14       14.46     12.14 o
   2  -2  15        0.63        0.00     10.80 o
   3  -2  15      119.40      149.18     30.85 o
  -8  -1  15       29.69       23.66     11.13 o
  -7  -1  15       12.45        7.35      8.83 o
  -6  -1  15       78.10       83.17      8.01 o
  -5  -1  15        3.36        0.00      6.61 o
  -4  -1  15       62.03       63.69      7.64 o
  -3  -1  15      185.57      172.28     10.63 o
  -2  -1  15      209.21      177.67     11.08 o
  -1  -1  15        0.71       11.85      6.36 o
   0  -1  15       82.66       76.66     11.63 o
   1  -1  15       23.92       20.56      9.96 o
   2  -1  15        2.25        6.38     11.52 o
   3  -1  15       86.23       98.11     15.04 o
  -8   0  15       15.62       13.09     32.36 o
  -7   0  15        0.02        2.45      7.00 o
  -6   0  15       62.76       63.57     11.48 o
  -5   0  15        0.23        0.00      6.61 o
  -4   0  15        0.74        0.00      6.54 o
  -3   0  15        0.56        6.98      9.39 o
  -2   0  15       54.11       42.53      7.33 o
  -1   0  15        0.05        0.00      7.05 o
   0   0  15        1.50        0.00      6.79 o
   1   0  15       65.73       78.74      8.75 o
   2   0  15        0.98        3.03     12.52 o
   3   0  15        0.07        3.21     12.96 o
  -8   1  15        6.26        6.84     14.97 o
  -7   1  15       51.61       62.72     15.18 o
  -6   1  15       50.49       61.58      9.51 o
  -5   1  15        0.21        0.00      6.64 o
  -4   1  15       50.85       50.30      7.83 o
  -3   1  15        0.04       11.28      6.60 o
  -2   1  15      120.88      105.90     14.66 o
  -1   1  15        7.44        3.48      7.01 o
   0   1  15       10.73       16.19      7.62 o
   1   1  15      137.02      131.92     13.81 o
   2   1  15       14.30       11.13     12.15 o
  -7   2  15        0.61        6.61     14.16 o
  -6   2  15        7.73       10.19     11.38 o
  -5   2  15        5.35       32.36     16.69 o
  -4   2  15        4.32        0.00      6.75 o
  -3   2  15      150.35      153.43     11.07 o
  -2   2  15       25.31       32.33      8.00 o
  -1   2  15       22.19       33.41      7.97 o
   0   2  15        2.77        0.00      8.91 o
   1   2  15       37.53       17.33      9.11 o
   2   2  15       10.15       19.50     12.64 o
  -7   3  15       18.21       24.99     14.29 o
  -6   3  15       74.38       86.12     24.27 o
  -5   3  15        1.24        5.61     11.23 o
  -4   3  15       17.74        6.23     18.71 o
  -3   3  15        4.41       15.68     11.52 o
  -2   3  15        8.59        4.92      7.88 o
  -1   3  15      133.15      121.71     15.93 o
   0   3  15        1.13        5.01      8.88 o
   1   3  15        2.15       19.69      8.28 o
  -7   4  15        4.34        7.41     15.17 o
  -6   4  15        6.73       13.58     13.73 o
  -5   4  15       56.15       67.47     13.96 o
  -4   4  15        0.55       27.46     12.60 o
  -3   4  15        3.30        0.00     18.20 o
  -2   4  15        8.02        9.36     14.92 o
  -1   4  15       76.38       79.30     11.88 o
   0   4  15        1.17        3.18     12.43 o
  -6   5  15        0.38        0.00     14.90 o
  -5   5  15       19.66       56.87     33.88 o
  -4   5  15        3.62       11.55     13.53 o
  -3   5  15       26.41        9.69     13.00 o
  -2   5  15        4.35       10.39     13.60 o
  -1   5  15        2.19        6.15     17.95 o
  -2  -9  16       43.05       56.73     12.04 o
  -1  -9  16        0.90        0.00     14.09 o
   0  -9  16        4.21       20.59     14.29 o
  -4  -8  16        4.11        0.00     13.02 o
  -3  -8  16        0.33        0.00      8.80 o
  -2  -8  16       88.19       89.60     13.61 o
  -1  -8  16       19.92       17.19     19.22 o
   0  -8  16       42.95       31.75     13.93 o
   1  -8  16        4.31       21.11     14.81 o
  -5  -7  16       28.35       34.36     11.16 o
  -4  -7  16       48.89       45.09      8.95 o
  -3  -7  16       14.26       19.19      7.93 o
  -2  -7  16       37.31       17.32     11.53 o
  -1  -7  16      135.07      129.18     16.39 o
   0  -7  16        2.53        0.00     11.43 o
   1  -7  16        2.53       11.67     13.05 o
   2  -7  16       35.85       39.80     14.90 o
  -6  -6  16        8.70       15.92     10.61 o
  -5  -6  16        8.14       14.52      8.21 o
  -4  -6  16      184.13      195.01     11.76 o
  -3  -6  16      122.16      140.57     10.99 o
  -2  -6  16      218.13      211.79     13.00 o
  -1  -6  16      109.71      117.94     13.62 o
   0  -6  16      102.79       92.21     15.17 o
   1  -6  16        4.34        0.00     12.30 o
   2  -6  16       65.42       53.50     16.94 o
  -6  -5  16        4.28       12.91      8.39 o
  -5  -5  16        7.65        0.47      7.56 o
  -4  -5  16       67.79       64.28      9.09 o
  -3  -5  16      213.79      178.68     12.85 o
  -2  -5  16       23.02       32.61      8.08 o
  -1  -5  16       30.42       57.03      9.63 o
   0  -5  16       38.64       45.89     12.45 o
   1  -5  16        0.62        0.00     12.09 o
   2  -5  16        1.08        0.00     12.45 o
  -7  -4  16        6.95        0.00     10.08 o
  -6  -4  16       73.45       67.66      9.77 o
  -5  -4  16       21.11       21.39      7.44 o
  -4  -4  16       56.34       40.04      7.23 o
  -3  -4  16        3.23        0.91     10.39 o
  -2  -4  16       64.70       67.16      8.31 o
  -1  -4  16        7.57       11.60      7.90 o
   0  -4  16       77.24      114.79     19.22 o
   1  -4  16        0.66        0.00     11.02 o
   2  -4  16        9.31        0.00     12.24 o
   3  -4  16       12.27       28.97     14.97 o
  -7  -3  16        2.09       15.66      8.61 o
  -6  -3  16       17.89       21.21      9.20 o
  -5  -3  16        0.00        0.00      6.57 o
  -4  -3  16      144.87      140.97     10.63 o
  -3  -3  16        4.35        0.00      6.99 o
  -2  -3  16        0.86        0.00      7.05 o
  -1  -3  16        4.10        1.06      8.85 o
   0  -3  16       55.26       40.13     12.89 o
   1  -3  16        0.54        0.00     21.49 o
   2  -3  16        0.03       12.97     12.96 o
  -7  -2  16       25.67       18.61      8.18 o
  -6  -2  16        0.03       10.04      7.00 o
  -5  -2  16        0.40        2.56      7.74 o
  -4  -2  16        0.41        3.48      6.90 o
  -3  -2  16      142.00      129.89     12.97 o
  -2  -2  16       50.31       55.99      8.31 o
  -1  -2  16       20.45       22.03      7.22 o
   0  -2  16        2.81        0.00      8.17 o
   1  -2  16       20.17       50.02     17.45 o
   2  -2  16        0.22        7.62     12.45 o
  -7  -1  16       22.43       31.71      8.24 o
  -6  -1  16        7.17       17.81      8.46 o
  -5  -1  16        3.31        0.00      7.58 o
  -4  -1  16       21.59       32.81      9.67 o
  -3  -1  16        1.87        0.40      7.16 o
  -2  -1  16        0.20        8.42      8.39 o
  -1  -1  16       68.03       74.95      8.83 o
   0  -1  16        0.06       12.80      7.66 o
   1  -1  16        2.44       13.15     17.70 o
   2  -1  16       19.53       17.71     13.10 o
  -7   0  16        1.07        0.00     12.86 o
  -6   0  16      174.48      151.05     25.66 o
  -5   0  16       24.98       26.44     11.88 o
  -4   0  16       75.28       80.89      9.34 o
  -3   0  16       17.62       21.58      7.39 o
  -2   0  16       37.84       37.46      8.00 o
  -1   0  16       24.72       45.01     14.78 o
   0   0  16        2.17        0.00     11.95 o
   1   0  16       30.48       32.01     13.17 o
   2   0  16        0.94       18.04     13.49 o
  -7   1  16        1.02       11.20     13.93 o
  -6   1  16       81.50       85.61     19.97 o
  -5   1  16       47.42       66.01     11.58 o
  -4   1  16       93.50       96.65     10.86 o
  -3   1  16       33.96       30.06     10.67 o
  -2   1  16        0.07       12.75      9.15 o
  -1   1  16        1.53        0.00      8.10 o
   0   1  16        1.50        7.65     10.59 o
   1   1  16       65.95       81.86     14.20 o
  -7   2  16       23.79       32.73     15.17 o
  -6   2  16        5.25        2.74     12.66 o
  -5   2  16       24.69       31.89     12.60 o
  -4   2  16        0.02        0.00     11.29 o
  -3   2  16      245.42      218.87     13.57 o
  -2   2  16       39.50       43.01      9.22 o
  -1   2  16        1.95       10.28     10.33 o
   0   2  16        8.60       13.88     13.65 o
   1   2  16       58.05       53.10     40.45 o
  -6   3  16       73.14       78.36     15.54 o
  -5   3  16       11.67        0.00     13.00 o
  -4   3  16       38.65       20.32     11.78 o
  -3   3  16        0.08        0.00     16.43 o
  -2   3  16        2.44       10.62     21.24 o
  -1   3  16       54.11       65.54     10.51 o
   0   3  16        1.52       14.27      9.99 o
  -5   4  16       78.93      104.39     15.84 o
  -4   4  16       69.32       94.71     16.13 o
  -3   4  16       65.23       51.72     14.40 o
  -2   4  16        5.33        9.57     13.89 o
  -1   4  16       68.84      116.81     25.28 o
  -2  -8  17       20.34        5.09     28.82 o
  -4  -7  17        0.62        0.08      8.98 o
  -3  -7  17        8.08        6.58      9.92 o
  -2  -7  17       27.69       23.63     14.85 o
  -1  -7  17        0.40        0.00     12.69 o
   0  -7  17       25.53       23.30     13.74 o
  -5  -6  17       50.44       51.43      9.24 o
  -4  -6  17        1.03        8.27      8.01 o
  -3  -6  17       35.67       35.91      9.72 o
  -2  -6  17       23.09       28.47      9.86 o
  -1  -6  17       41.33       39.79     12.51 o
   0  -6  17       40.77       50.93     16.69 o
   1  -6  17        8.23        0.51     13.82 o
  -5  -5  17        6.97        8.39      9.56 o
  -4  -5  17        0.91       10.13     11.80 o
  -3  -5  17        1.43        0.00      8.23 o
  -2  -5  17       38.15       43.17      8.87 o
  -1  -5  17        1.36        0.00     11.02 o
   0  -5  17       25.65       19.34     12.45 o
   1  -5  17        2.12        0.73     17.95 o
  -6  -4  17       29.64       30.07      8.93 o
  -4  -4  17        0.09        7.44     11.05 o
  -3  -4  17      141.03      131.95     11.06 o
  -2  -4  17      198.20      224.90     16.65 o
  -1  -4  17        2.14        2.66     23.26 o
   0  -4  17        7.54       28.56     12.30 o
   1  -4  17        0.01        0.00     12.39 o
  -6  -3  17       26.68       17.06      8.23 o
  -5  -3  17        1.92       19.37     10.57 o
  -4  -3  17       32.75       43.23      9.59 o
  -3  -3  17       14.95        2.33      9.70 o
  -2  -3  17        0.16       13.02      7.94 o
  -1  -3  17       28.92       26.57     12.66 o
   0  -3  17        0.37        0.00     11.88 o
   1  -3  17       51.07       54.04     29.84 o
  -6  -2  17       48.86       33.60     11.54 o
  -5  -2  17       11.90        0.00     12.14 o
  -4  -2  17       16.33       13.75     10.27 o
  -3  -2  17       34.95       29.86     11.32 o
  -2  -2  17        0.12        0.00     18.23 o
  -1  -2  17       32.68       47.55      8.86 o
   0  -2  17        0.72        0.00     11.62 o
   1  -2  17       97.37      111.37     15.76 o
  -6  -1  17       12.02       11.30     11.25 o
  -5  -1  17        1.71        2.89      8.83 o
  -4  -1  17       10.90        3.56     16.09 o
  -3  -1  17       52.31       50.59     10.84 o
  -2  -1  17       14.57       23.74      8.76 o
  -1  -1  17       78.29       67.80      9.57 o
   0  -1  17        2.29       10.94     16.03 o
   1  -1  17       11.61        7.04     17.19 o
  -6   0  17        3.15        5.47     13.10 o
  -5   0  17       22.16        0.00      9.07 o
  -4   0  17        5.13       11.56     17.86 o
  -3   0  17       18.70       15.46      8.65 o
  -2   0  17       13.79       12.40     18.18 o
  -1   0  17       67.66       74.21     18.92 o
   0   0  17        6.19       12.08     12.64 o
   1   0  17       43.36       47.29     13.83 o
  -6   1  17       32.44       16.50     32.11 o
  -5   1  17       22.25       16.22     14.41 o
  -4   1  17        1.11        0.00     14.09 o
  -3   1  17       55.48       71.35     10.69 o
  -2   1  17       28.22       21.14     10.51 o
  -1   1  17       47.87       77.91     13.10 o
   0   1  17        0.06       14.16     16.69 o
  -5   2  17       40.70       60.73     13.85 o
  -4   2  17        2.54       14.84     12.51 o
  -3   2  17       71.91       87.48     15.18 o
  -2   2  17        7.91        7.07     12.76 o
  -1   2  17       12.58        9.79     10.18 o
  -4   3  17        7.39       30.16     28.57 o
  -3   3  17       97.11      126.23     16.62 o
  -2   3  17       20.19       62.70     23.26 o
  -3  -6  18        0.01        0.00      9.33 o
  -2  -6  18        0.01        0.00     12.60 o
  -4  -5  18        0.11        0.00      9.73 o
  -3  -5  18        5.98        0.00      9.31 o
  -2  -5  18        4.23       12.14     25.79 o
  -1  -5  18        1.86       10.78     14.92 o
  -4  -4  18        0.04        1.22      9.26 o
  -3  -4  18        4.92        9.09      9.19 o
  -2  -4  18       34.43       34.20     16.94 o
  -1  -4  18        7.84        0.00     12.45 o
   0  -4  18        1.78       12.78     13.60 o
  -5  -3  18        6.51       15.21     11.19 o
  -4  -3  18       22.65       16.71     15.26 o
  -3  -3  18       10.77        7.25      9.77 o
  -2  -3  18       63.28       60.97     10.07 o
  -1  -3  18       39.57       41.14     13.12 o
   0  -3  18       11.54        0.00     26.04 o
  -5  -2  18        3.10        0.00      9.65 o
  -4  -2  18        8.61        3.67     12.19 o
  -3  -2  18       12.26       32.23      9.37 o
  -2  -2  18        8.58        9.08      9.46 o
  -1  -2  18        0.59        1.94     12.27 o
   0  -2  18        9.09       31.12     13.60 o
  -5  -1  18       10.49        3.44     12.78 o
  -4  -1  18       13.39       20.41      9.95 o
  -3  -1  18       62.93       77.82     14.67 o
  -2  -1  18       37.07       29.16      9.79 o
  -1  -1  18        1.08        0.00     21.74 o
  -5   0  18       15.09       30.70     13.73 o
  -4   0  18        0.00       21.03     13.83 o
  -3   0  18       13.85        7.49     12.54 o
  -2   0  18        3.11        9.21     18.98 o
  -1   0  18      101.38       82.09     25.03 o
  -4   1  18        0.02       11.76     23.01 o
  -3   1  18        3.08       18.18     31.10 o
 
